# Supplementary material for: Pseudopodium-enriched atypical kinase 1 mediates angiogenesis by modulating GATA2-dependent VEGFR2 transcription
Source: Cell Discov. 2018 May 29;4:26. doi: 10.1038/s41421-018-0024-3 (PMC5972149; doi:10.1038/s41421-018-0024-3)
Supplement: Supplementary file 3 — Supplementary Table S4(XLSX 995 kb) [file 41421_2018_24_MOESM3_ESM.xlsx]

## Sheet: Final_Proteomics
Protein	Description	Peptides	siCTRL1	siCTRL2	siCTRL3	siPEAK1_1	siPEAK1_2	siPEAK1_3	P-value (t-test)	Log2 (CTRL/siPEAK1)	(-) Log P-Value
Q9C0C9	(E3-independent) E2 ubiquitin-conjugating enzyme OS=Homo sapiens GN=UBE2O PE=1 SV=3	7	200.953	278.506	244.677	347.398	351.66	313.52	0.0313887	-0.4837	1.50323
O14874	[3-methyl-2-oxobutanoate dehydrogenase [lipoamide]] kinase, mitochondrial OS=Homo sapiens GN=BCKDK PE=1 SV=2	2	340.972	423.767	519.007	232.257	268.967	326.793	0.0785278	0.632629	1.10498
P54922	[Protein ADP-ribosylarginine] hydrolase OS=Homo sapiens GN=ADPRH PE=1 SV=1	1	352.222	328.319	325.687	302.601	352.122	299.176	0.429607	0.0770492	0.366929
Q9P0J1	[Pyruvate dehydrogenase [acetyl-transferring]]-phosphatase 1, mitochondrial OS=Homo sapiens GN=PDP1 PE=1 SV=3	5	351.255	250.703	322.125	365.492	359.689	278.909	0.550118	-0.119795	0.259544
Q9BV57	1,2-dihydroxy-3-keto-5-methylthiopentene dioxygenase OS=Homo sapiens GN=ADI1 PE=1 SV=1	3	492.808	380.388	525.777	251.786	238.27	351.585	0.0324984	0.733092	1.48814
Q04446	1,4-alpha-glucan-branching enzyme OS=Homo sapiens GN=GBE1 PE=1 SV=3	15	195.199	279.903	234.868	372.493	313.533	315.263	0.0383949	-0.496028	1.41573
P61604	10 kDa heat shock protein, mitochondrial OS=Homo sapiens GN=HSPE1 PE=1 SV=2	9	211.443	283.17	165.341	449.969	286.473	257.36	0.200266	-0.590595	0.698394
Q15029	116 kDa U5 small nuclear ribonucleoprotein component OS=Homo sapiens GN=EFTUD2 PE=1 SV=1	30	310.764	321.734	312.982	343.345	309.315	294.68	0.970082	-0.00283306	0.0131915
Q9NRX4	14 kDa phosphohistidine phosphatase OS=Homo sapiens GN=PHPT1 PE=1 SV=1	2	42.8755	239.468	81.9786	478.061	132.77	410.89	0.164315	-1.48772	0.784323
P31946	14-3-3 protein beta/alpha OS=Homo sapiens GN=YWHAB PE=1 SV=3	24	217.155	304.548	303.782	333.242	328.699	312.481	0.225568	-0.239304	0.646722
P62258	14-3-3 protein epsilon OS=Homo sapiens GN=YWHAE PE=1 SV=1	36	207.008	287.592	289.271	330.422	316.569	343.165	0.117776	-0.33704	0.928945
Q04917	14-3-3 protein eta OS=Homo sapiens GN=YWHAH PE=1 SV=4	22	152.282	287.754	243.362	359.092	292.29	342.456	0.104678	-0.540286	0.980146
P61981	14-3-3 protein gamma OS=Homo sapiens GN=YWHAG PE=1 SV=2	22	296.29	393.79	364.72	274.969	329.801	292.096	0.20614	0.234004	0.685838
P27348	14-3-3 protein theta OS=Homo sapiens GN=YWHAQ PE=1 SV=1	25	128.367	334.847	195.293	381.987	283.104	298.695	0.233401	-0.549514	0.631897
P63104	14-3-3 protein zeta/delta OS=Homo sapiens GN=YWHAZ PE=1 SV=1	50	209.002	336.496	267.387	326.613	295.38	331.757	0.330342	-0.230559	0.481036
A0A0B4J1S4	15 kDa selenoprotein OS=Homo sapiens GN=SEP15 PE=1 SV=1	1	712.418	340.213	483.073	319.61	253.021	288.066	0.170104	0.835323	0.769285
Q9C0C2	182 kDa tankyrase-1-binding protein OS=Homo sapiens GN=TNKS1BP1 PE=1 SV=4	22	431.409	320.919	339.899	294.06	307.5	342.907	0.285095	0.209699	0.54501
Q9NRZ5	1-acyl-sn-glycerol-3-phosphate acyltransferase delta OS=Homo sapiens GN=AGPAT4 PE=1 SV=1	2	245.104	387.29	300.188	246.044	304.812	371.517	0.953698	0.0158797	0.0205892
Q9NUQ2	1-acyl-sn-glycerol-3-phosphate acyltransferase epsilon OS=Homo sapiens GN=AGPAT5 PE=1 SV=3	1	462.64	297.735	369.793	238.085	325.181	405.429	0.472441	0.222424	0.325652
Q9NRZ7	1-acyl-sn-glycerol-3-phosphate acyltransferase gamma OS=Homo sapiens GN=AGPAT3 PE=1 SV=1	1	281.183	261.48	231.46	317.891	404.307	319.609	0.0693506	-0.428455	1.15895
Q01970	1-phosphatidylinositol 4,5-bisphosphate phosphodiesterase beta-3 OS=Homo sapiens GN=PLCB3 PE=1 SV=2	7	624.25	403.996	493.151	265.326	286.455	279.327	0.0680235	0.872289	1.16734
P51178	1-phosphatidylinositol 4,5-bisphosphate phosphodiesterase delta-1 OS=Homo sapiens GN=PLCD1 PE=1 SV=2	1	1697.69	280.246	836.781	198.262	392.162	226.21	0.246029	1.78523	0.609013
Q8N3E9	1-phosphatidylinositol 4,5-bisphosphate phosphodiesterase delta-3 OS=Homo sapiens GN=PLCD3 PE=1 SV=3	1	228.474	280.823	220.705	361.734	356.928	294.759	0.0308324	-0.473264	1.51099
Q4KWH8	1-phosphatidylinositol 4,5-bisphosphate phosphodiesterase eta-1 OS=Homo sapiens GN=PLCH1 PE=1 SV=1	1	202.624	393.82	335.572	166.203	288.251	469.568	0.98112	0.0124271	0.00827807
P19174	1-phosphatidylinositol 4,5-bisphosphate phosphodiesterase gamma-1 OS=Homo sapiens GN=PLCG1 PE=1 SV=1	10	327.291	340.013	366.704	252.237	382.369	317.733	0.550148	0.118699	0.25952
P16885	1-phosphatidylinositol 4,5-bisphosphate phosphodiesterase gamma-2 OS=Homo sapiens GN=PLCG2 PE=1 SV=4	3	271.91	331.671	314.456	314.639	340.741	298.346	0.614924	-0.0550245	0.211179
P09543	2',3'-cyclic-nucleotide 3'-phosphodiesterase OS=Homo sapiens GN=CNP PE=1 SV=2	10	272.323	257.529	280.025	374.212	333.344	299.134	0.083494	-0.313845	1.07834
Q16698	2,4-dienoyl-CoA reductase, mitochondrial OS=Homo sapiens GN=DECR1 PE=1 SV=1	12	467.419	319.742	300.123	307.085	333.565	315.476	0.495671	0.185456	0.304807
Q6L8Q7	2',5'-phosphodiesterase 12 OS=Homo sapiens GN=PDE12 PE=1 SV=2	11	258.59	315.866	295.41	335.976	311.926	313.513	0.202766	-0.144366	0.693004
P00973	2'-5'-oligoadenylate synthase 1 OS=Homo sapiens GN=OAS1 PE=1 SV=4	5	83.3172	105.26	119.902	422.005	377.98	376.72	0.000179906	-1.93151	3.74495
A0A087X0V5	2'-5'-oligoadenylate synthase 2 OS=Homo sapiens GN=OAS2 PE=1 SV=1	3	62.8089	110.833	100.091	492.098	266.204	382.791	0.0416709	-2.05958	1.38017
Q9Y6K5	2'-5'-oligoadenylate synthase 3 OS=Homo sapiens GN=OAS3 PE=1 SV=3	2	172.091	296.537	259.26	298.833	327.659	375.169	0.116405	-0.460605	0.934027
Q15646	2'-5'-oligoadenylate synthase-like protein OS=Homo sapiens GN=OASL PE=1 SV=2	3	426.01	222.626	305.298	399.463	298.517	308.789	0.80979	-0.0777721	0.0916276
A0A087X2I1	26S protease regulatory subunit 10B OS=Homo sapiens GN=PSMC6 PE=1 SV=1	13	561.31	299.767	364.097	278.279	366.655	318.098	0.384847	0.347331	0.414712
P62191	26S protease regulatory subunit 4 OS=Homo sapiens GN=PSMC1 PE=1 SV=1	34	402.355	305.543	299.806	324.895	312.913	325.198	0.698999	0.0654548	0.155524
P17980	26S protease regulatory subunit 6A OS=Homo sapiens GN=PSMC3 PE=1 SV=3	13	233.936	302.001	307.657	329.295	348.669	301.417	0.190913	-0.215323	0.719165
P43686	26S protease regulatory subunit 6B OS=Homo sapiens GN=PSMC4 PE=1 SV=2	20	382.8	313.873	343.605	308.916	283.514	351.308	0.315947	0.140511	0.500386
P35998	26S protease regulatory subunit 7 OS=Homo sapiens GN=PSMC2 PE=1 SV=3	29	362.217	319.498	316.119	314.514	319.676	319.45	0.425564	0.0653553	0.371035
P62195	26S protease regulatory subunit 8 OS=Homo sapiens GN=PSMC5 PE=1 SV=1	37	333.937	298.405	319.092	302.648	348.936	327.857	0.611648	-0.0418534	0.213499
A0A087WW66	26S proteasome non-ATPase regulatory subunit 1 OS=Homo sapiens GN=PSMD1 PE=1 SV=1	46	283.144	314.081	255.851	363.021	310.683	291.933	0.242239	-0.178805	0.615755
O75832	26S proteasome non-ATPase regulatory subunit 10 OS=Homo sapiens GN=PSMD10 PE=1 SV=1	4	176.427	294.871	197.688	358.317	264.139	370.623	0.0953995	-0.569933	1.02045
O00231	26S proteasome non-ATPase regulatory subunit 11 OS=Homo sapiens GN=PSMD11 PE=1 SV=3	21	399.959	333.326	377.352	228.815	391.511	337.326	0.405053	0.213812	0.392488
O00232	26S proteasome non-ATPase regulatory subunit 12 OS=Homo sapiens GN=PSMD12 PE=1 SV=3	14	667.169	286.004	348.415	288.787	412.782	277.577	0.46594	0.410676	0.33167
Q9UNM6	26S proteasome non-ATPase regulatory subunit 13 OS=Homo sapiens GN=PSMD13 PE=1 SV=2	17	313.939	333.384	322.469	311.956	345.091	292.411	0.711468	0.0305704	0.147845
O00487	26S proteasome non-ATPase regulatory subunit 14 OS=Homo sapiens GN=PSMD14 PE=1 SV=1	12	294.148	317.807	332.977	326.277	319.967	305.736	0.866146	-0.0107191	0.0624089
Q13200	26S proteasome non-ATPase regulatory subunit 2 OS=Homo sapiens GN=PSMD2 PE=1 SV=3	28	389.354	315.823	273.583	362.137	303.314	287.111	0.842326	0.0391435	0.0745197
O43242	26S proteasome non-ATPase regulatory subunit 3 OS=Homo sapiens GN=PSMD3 PE=1 SV=2	29	254.384	296.512	290.527	337.942	321.689	320.032	0.0557902	-0.219454	1.25344
Q5VWC4	26S proteasome non-ATPase regulatory subunit 4 OS=Homo sapiens GN=PSMD4 PE=1 SV=1	10	156.914	300.229	199.161	449.374	287.847	237.928	0.247822	-0.571257	0.60586
Q16401	26S proteasome non-ATPase regulatory subunit 5 OS=Homo sapiens GN=PSMD5 PE=1 SV=3	17	512.651	294.505	365.162	298.514	368.358	298.777	0.400374	0.279793	0.397534
Q15008	26S proteasome non-ATPase regulatory subunit 6 OS=Homo sapiens GN=PSMD6 PE=1 SV=1	23	301.321	319.503	343.135	330.266	315.923	299.799	0.711247	0.0271498	0.147979
P51665	26S proteasome non-ATPase regulatory subunit 7 OS=Homo sapiens GN=PSMD7 PE=1 SV=2	3	372.234	174.11	248.919	522.015	401.842	133.493	0.546245	-0.410949	0.262613
P48556	26S proteasome non-ATPase regulatory subunit 8 OS=Homo sapiens GN=PSMD8 PE=1 SV=2	12	147.854	322.528	274.805	347.802	277.569	332.741	0.307109	-0.36259	0.512707
O00233	26S proteasome non-ATPase regulatory subunit 9 OS=Homo sapiens GN=PSMD9 PE=1 SV=3	5	108.294	315.852	232.424	381.995	292.522	297.691	0.217672	-0.566318	0.662198
Q13442	28 kDa heat- and acid-stable phosphoprotein OS=Homo sapiens GN=PDAP1 PE=1 SV=1	4	216.137	345.384	168.736	421.705	190.355	318.24	0.479912	-0.349289	0.318838
P82664	28S ribosomal protein S10, mitochondrial OS=Homo sapiens GN=MRPS10 PE=1 SV=2	3	214.174	304.405	247.521	294.576	365.654	344.532	0.0809425	-0.391249	1.09182
P82912	28S ribosomal protein S11, mitochondrial OS=Homo sapiens GN=MRPS11 PE=1 SV=2	4	411.319	327.268	217.632	384.267	258.931	299.833	0.951392	0.0200358	0.0216403
O15235	28S ribosomal protein S12, mitochondrial OS=Homo sapiens GN=MRPS12 PE=1 SV=1	2	370.706	348.915	85.5682	389.876	318.026	264.989	0.615528	-0.272952	0.210753
P82914	28S ribosomal protein S15, mitochondrial OS=Homo sapiens GN=MRPS15 PE=1 SV=1	5	408.6	320.303	380.067	300.251	339.601	301.26	0.151908	0.236782	0.818418
Q5QPA5	28S ribosomal protein S18a, mitochondrial (Fragment) OS=Homo sapiens GN=MRPS18A PE=1 SV=7	1	419.232	274.973	328.957	350.443	435.961	211.75	0.920568	0.0357009	0.0359441
Q9Y676	28S ribosomal protein S18b, mitochondrial OS=Homo sapiens GN=MRPS18B PE=1 SV=1	2	234.356	260.139	420.668	384.692	200.976	356.004	0.91895	-0.0411961	0.036708
Q9Y399	28S ribosomal protein S2, mitochondrial OS=Homo sapiens GN=MRPS2 PE=1 SV=1	3	130.686	359.37	270.993	308.69	300.068	335.153	0.457376	-0.310659	0.339727
P82650	28S ribosomal protein S22, mitochondrial OS=Homo sapiens GN=MRPS22 PE=1 SV=1	5	375.9	255.985	298.53	338.741	426.164	258.835	0.632431	-0.137903	0.198987
Q9Y3D9	28S ribosomal protein S23, mitochondrial OS=Homo sapiens GN=MRPS23 PE=1 SV=2	3	474.505	301.504	400.716	400.537	275.367	236.865	0.279393	0.366455	0.553785
Q9BYN8	28S ribosomal protein S26, mitochondrial OS=Homo sapiens GN=MRPS26 PE=1 SV=1	1	337.656	343.137	294.856	414.605	305.378	197.864	0.790353	0.0881077	0.102179
Q92552	28S ribosomal protein S27, mitochondrial OS=Homo sapiens GN=MRPS27 PE=1 SV=3	2	30.6599	314.307	180.77	299.97	200.171	489.406	0.260132	-0.912426	0.584807
P51398	28S ribosomal protein S29, mitochondrial OS=Homo sapiens GN=DAP3 PE=1 SV=1	5	309.523	321.963	295.327	333.113	339.743	287.221	0.588153	-0.05087	0.23051
Q9NP92	28S ribosomal protein S30, mitochondrial OS=Homo sapiens GN=MRPS30 PE=1 SV=2	3	357.908	284.531	383.392	311.664	306.07	344.221	0.558727	0.0927519	0.252801
Q92665	28S ribosomal protein S31, mitochondrial OS=Homo sapiens GN=MRPS31 PE=1 SV=3	2	239.411	374.005	286.235	337.857	218.932	343.13	0.998813	-0.000430772	0.000515906
Q9Y291	28S ribosomal protein S33, mitochondrial OS=Homo sapiens GN=MRPS33 PE=1 SV=1	1	350.988	301.92	320.181	306.074	359.753	311.1	0.957106	-0.00568022	0.01904
C9JJ19	28S ribosomal protein S34, mitochondrial OS=Homo sapiens GN=MRPS34 PE=1 SV=2	1	597.63	288.676	422.251	287.653	265.232	379.429	0.29526	0.489087	0.529795
P82673	28S ribosomal protein S35, mitochondrial OS=Homo sapiens GN=MRPS35 PE=1 SV=1	1	404.999	322.363	415.88	228.802	396.751	331.625	0.350634	0.256272	0.455145
P82909	28S ribosomal protein S36, mitochondrial OS=Homo sapiens GN=MRPS36 PE=1 SV=2	1	458.469	345.339	433.356	294.009	187.368	394.144	0.172774	0.498824	0.762521
P82675	28S ribosomal protein S5, mitochondrial OS=Homo sapiens GN=MRPS5 PE=1 SV=2	4	428.352	319.633	279.314	335.67	315.526	302.813	0.641198	0.106781	0.193008
P82932	28S ribosomal protein S6, mitochondrial OS=Homo sapiens GN=MRPS6 PE=1 SV=3	2	458.96	299	172.495	351.551	274.954	357.821	0.852744	-0.0811993	0.0691815
J3QLS3	28S ribosomal protein S7, mitochondrial OS=Homo sapiens GN=MRPS7 PE=1 SV=1	3	573.478	336.247	378.007	279.896	300.015	336.388	0.228839	0.490941	0.64047
P82933	28S ribosomal protein S9, mitochondrial OS=Homo sapiens GN=MRPS9 PE=1 SV=2	8	526.27	267.828	312.558	425.14	331.081	208.826	0.667044	0.197537	0.175845
Q96SZ5	2-aminoethanethiol dioxygenase OS=Homo sapiens GN=ADO PE=1 SV=2	1	779.23	287.009	412.282	265.923	336.874	342.465	0.351559	0.645369	0.454002
Q9UJ83	2-hydroxyacyl-CoA lyase 1 OS=Homo sapiens GN=HACL1 PE=1 SV=2	4	672.793	344.021	416.707	282.443	315.185	299.706	0.214043	0.675846	0.669498
Q5HYK3	2-methoxy-6-polyprenyl-1,4-benzoquinol methylase, mitochondrial OS=Homo sapiens GN=COQ5 PE=1 SV=2	1	515.644	290.2	604.341	275.45	297.835	324.883	0.207288	0.650828	0.683425
Q6N063	2-oxoglutarate and iron-dependent oxygenase domain-containing protein 2 OS=Homo sapiens GN=OGFOD2 PE=2 SV=2	1	1204.5	406.53	333.581	219.442	411.963	241.703	0.327987	1.15525	0.484144
Q6PK18	2-oxoglutarate and iron-dependent oxygenase domain-containing protein 3 OS=Homo sapiens GN=OGFOD3 PE=1 SV=2	2	967.111	385.484	522.439	155.427	307.566	383.718	0.180781	1.14698	0.742847
Q02218	2-oxoglutarate dehydrogenase, mitochondrial OS=Homo sapiens GN=OGDH PE=1 SV=3	21	257.545	332.738	264.168	273.609	323.083	374.959	0.362547	-0.185441	0.440636
P21953	2-oxoisovalerate dehydrogenase subunit beta, mitochondrial OS=Homo sapiens GN=BCKDHB PE=1 SV=2	2	1439.18	404.462	531.505	219.044	288.626	278.505	0.245164	1.5951	0.610543
O95861	3'(2'),5'-bisphosphate nucleotidase 1 OS=Homo sapiens GN=BPNT1 PE=1 SV=1	6	653.885	236.291	326.609	268.405	447.125	320.247	0.693763	0.232361	0.158789
Q9BYD6	39S ribosomal protein L1, mitochondrial OS=Homo sapiens GN=MRPL1 PE=1 SV=2	5	221.851	348.071	266.272	352.719	276.401	305.757	0.496814	-0.160938	0.303806
Q7Z7H8	39S ribosomal protein L10, mitochondrial OS=Homo sapiens GN=MRPL10 PE=1 SV=3	1	263.25	353.486	321.616	381.21	343.651	196.908	0.934999	0.0257237	0.0291887
Q9Y3B7	39S ribosomal protein L11, mitochondrial OS=Homo sapiens GN=MRPL11 PE=1 SV=1	4	503.972	352.176	435.242	292.987	263.011	326.7	0.0735627	0.548934	1.13334
Q9BYD1	39S ribosomal protein L13, mitochondrial OS=Homo sapiens GN=MRPL13 PE=1 SV=1	2	442.266	327.48	319.557	391.747	277.844	247.704	0.387616	0.247948	0.411599
Q6P1L8	39S ribosomal protein L14, mitochondrial OS=Homo sapiens GN=MRPL14 PE=1 SV=1	3	209.235	280.533	148.331	450.117	253.392	290.112	0.185515	-0.638915	0.73162
Q9NX20	39S ribosomal protein L16, mitochondrial OS=Homo sapiens GN=MRPL16 PE=1 SV=1	2	197.901	269.75	236.73	372.249	371.784	276.458	0.0595513	-0.534835	1.22511
Q9NRX2	39S ribosomal protein L17, mitochondrial OS=Homo sapiens GN=MRPL17 PE=1 SV=1	1	118.499	326.3	254.574	389.421	200.789	347.402	0.395951	-0.422927	0.402359
Q9H0U6	39S ribosomal protein L18, mitochondrial OS=Homo sapiens GN=MRPL18 PE=1 SV=1	3	764.704	305.848	468.092	270.898	323.032	319.182	0.259766	0.752796	0.585417
Q5T653	39S ribosomal protein L2, mitochondrial OS=Homo sapiens GN=MRPL2 PE=1 SV=2	4	535.151	353.612	445.07	255.536	289.983	345.182	0.0878149	0.582566	1.05643
Q9BYC9	39S ribosomal protein L20, mitochondrial OS=Homo sapiens GN=MRPL20 PE=1 SV=1	4	154.519	296.116	208.406	333.93	319.787	353.269	0.0996878	-0.611602	1.00136
Q7Z2W9	39S ribosomal protein L21, mitochondrial OS=Homo sapiens GN=MRPL21 PE=1 SV=2	2	573.026	325.856	514.174	233.323	279.47	382.475	0.133296	0.658426	0.875182
J3KQY1	39S ribosomal protein L22, mitochondrial OS=Homo sapiens GN=MRPL22 PE=1 SV=1	4	468.06	306.705	343.298	315.797	287.712	340.633	0.358158	0.243926	0.445925
A8MYK1	39S ribosomal protein L23, mitochondrial OS=Homo sapiens GN=MRPL23 PE=1 SV=1	2	546.931	292.686	508.152	333.708	237.482	323.418	0.187401	0.591245	0.727228
Q96A35	39S ribosomal protein L24, mitochondrial OS=Homo sapiens GN=MRPL24 PE=1 SV=1	4	253.899	346.495	424.243	275.866	232.518	392.825	0.581415	0.185179	0.235514
Q9P0M9	39S ribosomal protein L27, mitochondrial OS=Homo sapiens GN=MRPL27 PE=1 SV=1	2	658.478	289.761	312.322	312.671	275.293	365.064	0.482913	0.403473	0.316131
E7ETU7	39S ribosomal protein L3, mitochondrial OS=Homo sapiens GN=MRPL3 PE=1 SV=1	1	725.922	299.094	465.234	257.945	357.476	315.58	0.269697	0.678699	0.569123
Q8TCC3	39S ribosomal protein L30, mitochondrial OS=Homo sapiens GN=MRPL30 PE=1 SV=1	1	273.817	289.342	200.377	418.616	227.38	325.189	0.345036	-0.34705	0.462135
Q9BYC8	39S ribosomal protein L32, mitochondrial OS=Homo sapiens GN=MRPL32 PE=1 SV=1	1	84.553	292.984	162.335	275.923	273.706	478.391	0.149548	-0.92918	0.82522
S4R369	39S ribosomal protein L37, mitochondrial OS=Homo sapiens GN=MRPL37 PE=1 SV=1	4	292.145	283.865	333.057	327.949	371.265	289.556	0.40601	-0.121249	0.391464
Q96DV4	39S ribosomal protein L38, mitochondrial OS=Homo sapiens GN=MRPL38 PE=1 SV=2	9	296.023	313.044	281.498	334.436	321.848	311.181	0.092209	-0.119489	1.03523
Q9NYK5	39S ribosomal protein L39, mitochondrial OS=Homo sapiens GN=MRPL39 PE=1 SV=3	6	272.817	307.152	345.874	337.218	306.279	309.641	0.723367	-0.0419208	0.140641
X6RAY8	39S ribosomal protein L4, mitochondrial OS=Homo sapiens GN=MRPL4 PE=1 SV=1	1	1015.37	301.183	554.909	266.201	280.344	326.504	0.251774	1.10003	0.59899
Q9NQ50	39S ribosomal protein L40, mitochondrial OS=Homo sapiens GN=MRPL40 PE=1 SV=1	3	150.738	328.476	254.939	328.905	299.094	338.722	0.269064	-0.39702	0.570144
Q9H9J2	39S ribosomal protein L44, mitochondrial OS=Homo sapiens GN=MRPL44 PE=1 SV=1	10	412.959	268.032	357.512	284.115	480.996	254.649	0.944151	0.0262752	0.0249585
A0A087X2D5	39S ribosomal protein L45, mitochondrial OS=Homo sapiens GN=MRPL45 PE=1 SV=1	4	189.124	272.545	230.033	339.759	382.758	307.06	0.0262174	-0.573829	1.58141
Q9H2W6	39S ribosomal protein L46, mitochondrial OS=Homo sapiens GN=MRPL46 PE=1 SV=1	1	17.3264	233.688	3.73011	385.992	401.979	333.721	0.051727	-2.13855	1.28628
Q9HD33	39S ribosomal protein L47, mitochondrial OS=Homo sapiens GN=MRPL47 PE=1 SV=2	2	120.26	327.142	249.084	305.633	234.319	422.79	0.338334	-0.467054	0.470655
Q96GC5	39S ribosomal protein L48, mitochondrial OS=Homo sapiens GN=MRPL48 PE=1 SV=2	2	141.937	297.547	149.534	398.174	268.575	330.953	0.102442	-0.760298	0.989521
Q13405	39S ribosomal protein L49, mitochondrial OS=Homo sapiens GN=MRPL49 PE=1 SV=1	1	539.115	311.945	365.323	288.895	281.89	364.177	0.304537	0.379618	0.51636
Q8N5N7	39S ribosomal protein L50, mitochondrial OS=Homo sapiens GN=MRPL50 PE=1 SV=2	1	682.334	310.029	290.865	294.108	287.974	365.696	0.474258	0.437156	0.323985
Q9BYD2	39S ribosomal protein L9, mitochondrial OS=Homo sapiens GN=MRPL9 PE=1 SV=2	4	179.359	307.644	219.535	358.794	288.818	334.573	0.120347	-0.475227	0.919563
Q15125	3-beta-hydroxysteroid-Delta(8),Delta(7)-isomerase OS=Homo sapiens GN=EBP PE=1 SV=3	1	171.192	470.813	7.61733	69.3616	349.913	562.966	0.60376	-0.596474	0.219136
P04035	3-hydroxy-3-methylglutaryl-coenzyme A reductase OS=Homo sapiens GN=HMGCR PE=1 SV=1	9	222.402	329.163	334.461	283.634	311.435	358.842	0.62916	-0.106504	0.201239
Q99714	3-hydroxyacyl-CoA dehydrogenase type-2 OS=Homo sapiens GN=HSD17B10 PE=1 SV=3	19	200.294	322.094	276.24	316.44	280.969	365.094	0.281736	-0.269268	0.550158
Q9BUT1	3-hydroxybutyrate dehydrogenase type 2 OS=Homo sapiens GN=BDH2 PE=1 SV=2	3	813.844	259.405	471.946	268.533	391.877	299.931	0.350511	0.68617	0.455298
P31937	3-hydroxyisobutyrate dehydrogenase, mitochondrial OS=Homo sapiens GN=HIBADH PE=1 SV=2	3	366.263	318.267	344.956	355.786	265.766	305.81	0.330946	0.15072	0.480243
Q6NVY1	3-hydroxyisobutyryl-CoA hydrolase, mitochondrial OS=Homo sapiens GN=HIBCH PE=1 SV=2	8	238.729	315.416	265.061	330.634	332.07	313.144	0.138084	-0.252431	0.859855
P42765	3-ketoacyl-CoA thiolase, mitochondrial OS=Homo sapiens GN=ACAA2 PE=1 SV=2	3	248.547	292.405	244.756	354.906	327.116	310.435	0.0274802	-0.337013	1.56098
P09110	3-ketoacyl-CoA thiolase, peroxisomal OS=Homo sapiens GN=ACAA1 PE=1 SV=2	3	180.949	347.855	251.416	522.121	209.026	160.551	0.784627	-0.192674	0.105337
Q06136	3-ketodihydrosphingosine reductase OS=Homo sapiens GN=KDSR PE=1 SV=1	6	164.915	328.682	268.222	332.499	313.645	318.419	0.29239	-0.340425	0.534037
P56937	3-keto-steroid reductase OS=Homo sapiens GN=HSD17B7 PE=1 SV=1	6	524.549	412.933	452.859	224.85	300.858	325.666	0.0158867	0.707573	1.79897
P25325	3-mercaptopyruvate sulfurtransferase OS=Homo sapiens GN=MPST PE=1 SV=3	3	489.289	273.442	383.535	274.836	391.743	321.933	0.510974	0.213611	0.291601
Q9NWU1	3-oxoacyl-[acyl-carrier-protein] synthase, mitochondrial OS=Homo sapiens GN=OXSM PE=1 SV=1	1	285.426	263.227	270.191	372.57	349.858	285.275	0.13049	-0.299409	0.884422
O15530	3-phosphoinositide-dependent protein kinase 1 OS=Homo sapiens GN=PDPK1 PE=1 SV=1	5	321.752	290.089	290.429	354.017	334.75	291.503	0.304387	-0.119619	0.516574
P46783	40S ribosomal protein S10 OS=Homo sapiens GN=RPS10 PE=1 SV=1	9	191.899	316.548	255.92	347.807	323.154	303.492	0.182282	-0.350325	0.739257
P62280	40S ribosomal protein S11 OS=Homo sapiens GN=RPS11 PE=1 SV=3	20	230.403	323.569	413.913	332.266	313.135	282.184	0.826971	0.0613566	0.0825099
P25398	40S ribosomal protein S12 OS=Homo sapiens GN=RPS12 PE=1 SV=3	11	153.325	297.983	156.857	372.174	243.281	379.765	0.118696	-0.710555	0.925565
P62277	40S ribosomal protein S13 OS=Homo sapiens GN=RPS13 PE=1 SV=2	6	416.371	348.34	384.885	288.881	287.648	332.773	0.0347821	0.338296	1.45864
P62263	40S ribosomal protein S14 OS=Homo sapiens GN=RPS14 PE=1 SV=3	13	211.709	325.901	264.625	358.119	250.922	337.932	0.358873	-0.239298	0.44506
K7ELC2	40S ribosomal protein S15 OS=Homo sapiens GN=RPS15 PE=1 SV=1	10	262.896	285.497	195.148	389.717	310.428	298.927	0.0967882	-0.426174	1.01418
P62244	40S ribosomal protein S15a OS=Homo sapiens GN=RPS15A PE=1 SV=2	18	162.931	347.806	276.887	376.5	218.896	323.55	0.571707	-0.222474	0.242826
P62249	40S ribosomal protein S16 OS=Homo sapiens GN=RPS16 PE=1 SV=2	9	415.972	317.425	255.48	405.315	296.395	242.245	0.834001	0.0670727	0.0788335
A0A075B716	40S ribosomal protein S17 OS=Homo sapiens GN=RPS17 PE=1 SV=1	7	320.823	286.506	238.573	404.177	293.4	279.879	0.40535	-0.20854	0.39217
P62269	40S ribosomal protein S18 OS=Homo sapiens GN=RPS18 PE=1 SV=3	9	473.965	355.787	371.349	382.099	173.193	305.585	0.20219	0.480478	0.694239
P39019	40S ribosomal protein S19 OS=Homo sapiens GN=RPS19 PE=1 SV=2	9	273.461	311.305	275.199	352.431	257.178	345.182	0.417692	-0.150906	0.379144
P15880	40S ribosomal protein S2 OS=Homo sapiens GN=RPS2 PE=1 SV=2	56	298.761	315.127	329.07	305.521	325.431	329.368	0.640659	-0.026322	0.193373
P60866	40S ribosomal protein S20 OS=Homo sapiens GN=RPS20 PE=1 SV=1	8	491.18	324.371	348.229	371.009	262.388	277.543	0.257414	0.35339	0.589369
Q9BYK1	40S ribosomal protein S21 OS=Homo sapiens GN=RPS21 PE=1 SV=1	1	54.3386	255.143	101.648	556.867	3.16337	400.814	0.386044	-1.22471	0.413363
P62266	40S ribosomal protein S23 OS=Homo sapiens GN=RPS23 PE=1 SV=3	10	297.533	294.574	272.038	346.124	324.439	311.809	0.0397552	-0.184996	1.40061
P62847	40S ribosomal protein S24 OS=Homo sapiens GN=RPS24 PE=1 SV=1	9	134.361	335.027	197.522	370.346	227.834	355.825	0.273024	-0.516507	0.563799
P62854	40S ribosomal protein S26 OS=Homo sapiens GN=RPS26 PE=1 SV=3	14	155.355	341.153	220.935	348.837	251.861	350.746	0.299872	-0.407255	0.523063
P42677	40S ribosomal protein S27 OS=Homo sapiens GN=RPS27 PE=1 SV=3	10	249.555	274.008	246.025	426.508	318.883	244.352	0.298428	-0.362968	0.52516
H0YMV8	40S ribosomal protein S27 OS=Homo sapiens GN=RPS27L PE=1 SV=1	10	235.739	269.298	232.165	409.015	332.252	262.89	0.161936	-0.445853	0.790658
P23396	40S ribosomal protein S3 OS=Homo sapiens GN=RPS3 PE=1 SV=2	30	265.96	322.821	302.464	282.737	304.003	376.632	0.514817	-0.112268	0.288347
P61247	40S ribosomal protein S3a OS=Homo sapiens GN=RPS3A PE=1 SV=2	59	222.098	348.776	286.21	315.361	274.049	347.203	0.57231	-0.128015	0.242369
P62701	40S ribosomal protein S4, X isoform OS=Homo sapiens GN=RPS4X PE=1 SV=2	32	358.706	304.43	293.425	303.64	370.885	309.63	0.770645	-0.0410291	0.113146
P22090	40S ribosomal protein S4, Y isoform 1 OS=Homo sapiens GN=RPS4Y1 PE=1 SV=2	14	365.483	312.082	292.529	292.308	363.951	322.728	0.926309	-0.0131652	0.033244
P46782	40S ribosomal protein S5 OS=Homo sapiens GN=RPS5 PE=1 SV=4	6	403.443	321.965	311.304	394.447	211.353	306.044	0.538305	0.185155	0.268972
P62753	40S ribosomal protein S6 OS=Homo sapiens GN=RPS6 PE=1 SV=1	11	91.7496	346.424	130.311	331.366	250.059	395.931	0.224874	-0.78176	0.648061
P62081	40S ribosomal protein S7 OS=Homo sapiens GN=RPS7 PE=1 SV=1	18	191.184	325.028	193.546	353.691	345.924	287.569	0.15987	-0.47599	0.796232
P62241	40S ribosomal protein S8 OS=Homo sapiens GN=RPS8 PE=1 SV=2	36	381.352	313.391	348.183	321.507	310.99	313.434	0.239176	0.140829	0.621282
P46781	40S ribosomal protein S9 OS=Homo sapiens GN=RPS9 PE=1 SV=3	15	567.89	321.179	408.858	325.219	310.819	277.122	0.214391	0.50727	0.668793
A0A0C4DG17	40S ribosomal protein SA OS=Homo sapiens GN=RPSA PE=1 SV=1	29	527.67	312.403	402.426	307.617	332.301	292.069	0.23656	0.414862	0.626059
Q9BRK5	45 kDa calcium-binding protein OS=Homo sapiens GN=SDF4 PE=1 SV=1	6	314.4	395.426	323.507	304.428	270.518	311.967	0.188787	0.220439	0.724029
J3KPF3	4F2 cell-surface antigen heavy chain OS=Homo sapiens GN=SLC3A2 PE=1 SV=1	10	626.35	361.433	404.04	291.677	280.356	308.426	0.172436	0.660648	0.763371
Q96IR7	4-hydroxyphenylpyruvate dioxygenase-like protein OS=Homo sapiens GN=HPDL PE=1 SV=1	1	1402.29	328.255	538.521	251.041	300.596	290.306	0.284573	1.4303	0.545806
P49189	4-trimethylaminobutyraldehyde dehydrogenase OS=Homo sapiens GN=ALDH9A1 PE=1 SV=3	9	316.361	300.319	254.947	330.461	362.605	299.172	0.196277	-0.186977	0.707131
Q8TCD5	5'(3')-deoxyribonucleotidase, cytosolic type OS=Homo sapiens GN=NT5C PE=1 SV=2	2	701.071	271.249	417.767	315.733	401.162	246.161	0.379568	0.529484	0.42071
O43422	52 kDa repressor of the inhibitor of the protein kinase OS=Homo sapiens GN=PRKRIR PE=1 SV=2	1	1433.73	300.86	581.328	270.584	303.718	272.965	0.287173	1.4507	0.541856
Q8IZH2	5'-3' exoribonuclease 1 OS=Homo sapiens GN=XRN1 PE=1 SV=1	7	638.778	333.264	509.755	263.434	284.78	333.46	0.146218	0.74903	0.834999
Q9H0D6	5'-3' exoribonuclease 2 OS=Homo sapiens GN=XRN2 PE=1 SV=1	17	263.764	306.507	295.097	311.41	317.253	346.163	0.0961654	-0.171832	1.01698
P13196	5-aminolevulinate synthase, nonspecific, mitochondrial OS=Homo sapiens GN=ALAS1 PE=1 SV=2	1	682.528	288.554	393.611	362.345	271.502	286.721	0.335061	0.56798	0.474876
Q13131	5'-AMP-activated protein kinase catalytic subunit alpha-1 OS=Homo sapiens GN=PRKAA1 PE=1 SV=4	9	165.755	317.333	230.233	392.298	285.683	286.894	0.214256	-0.435792	0.669067
Q9Y478	5'-AMP-activated protein kinase subunit beta-1 OS=Homo sapiens GN=PRKAB1 PE=1 SV=4	1	145.561	391.556	268.658	317.458	259.569	331.324	0.684216	-0.172871	0.164807
O43741	5'-AMP-activated protein kinase subunit beta-2 OS=Homo sapiens GN=PRKAB2 PE=1 SV=1	1	29.676	291.221	139.004	341.519	286.785	398.907	0.1152	-1.15934	0.938546
P54619	5'-AMP-activated protein kinase subunit gamma-1 OS=Homo sapiens GN=PRKAG1 PE=1 SV=1	10	205.357	316.967	316.557	308.733	337.401	322.846	0.363279	-0.208001	0.439759
Q96CB9	5-methylcytosine rRNA methyltransferase NSUN4 OS=Homo sapiens GN=NSUN4 PE=1 SV=2	6	419.439	295.167	292.583	307.276	372.113	308.388	0.899331	0.0280768	0.0460803
Q5TFE4	5'-nucleotidase domain-containing protein 1 OS=Homo sapiens GN=NT5DC1 PE=1 SV=1	10	316.023	307.963	201.897	333.725	331.71	327.463	0.269061	-0.265707	0.570149
Q9H857	5'-nucleotidase domain-containing protein 2 OS=Homo sapiens GN=NT5DC2 PE=1 SV=1	4	546.025	320.597	476.553	259.102	286.859	360.621	0.147767	0.567137	0.830422
P21589	5'-nucleotidase OS=Homo sapiens GN=NT5E PE=1 SV=1	19	387.888	335.256	369.606	294.715	316.261	318.654	0.0527766	0.233235	1.27756
P10809	60 kDa heat shock protein, mitochondrial OS=Homo sapiens GN=HSPD1 PE=1 SV=2	66	211.077	302.492	231.678	320.912	297.407	372.79	0.0853661	-0.411328	1.06871
P10155	60 kDa SS-A/Ro ribonucleoprotein OS=Homo sapiens GN=TROVE2 PE=1 SV=2	5	271.576	242.883	227.915	374.321	381.221	285.721	0.0671427	-0.488117	1.173
P05388	60S acidic ribosomal protein P0 OS=Homo sapiens GN=RPLP0 PE=1 SV=1	25	204.336	361.126	260.822	388.339	232.377	289.831	0.686231	-0.140096	0.163529
P05386	60S acidic ribosomal protein P1 OS=Homo sapiens GN=RPLP1 PE=1 SV=1	1	194.925	324.694	321.827	315.497	288.806	346.56	0.49328	-0.176366	0.306906
P05387	60S acidic ribosomal protein P2 OS=Homo sapiens GN=RPLP2 PE=1 SV=1	8	157.661	308.865	260.528	307.316	309.107	370.475	0.181976	-0.440839	0.739986
C9JA08	60S ribosomal export protein NMD3 OS=Homo sapiens GN=NMD3 PE=1 SV=1	6	302.802	390.426	359.065	302.137	300.523	286.272	0.16327	0.243391	0.787094
F8W7C6	60S ribosomal protein L10 OS=Homo sapiens GN=RPL10 PE=1 SV=2	9	237.673	357.086	227.705	331.881	256.96	348.426	0.493757	-0.188507	0.306487
P27635	60S ribosomal protein L10 OS=Homo sapiens GN=RPL10 PE=1 SV=4	13	243.006	341.701	227.958	325.537	294.174	338.16	0.307201	-0.237168	0.512577
P62906	60S ribosomal protein L10a OS=Homo sapiens GN=RPL10A PE=1 SV=2	41	158	336.323	199.143	362.541	264.44	333.35	0.240288	-0.469706	0.619268
P62913	60S ribosomal protein L11 OS=Homo sapiens GN=RPL11 PE=1 SV=2	16	310.891	339.35	294.359	314.765	300.615	327.159	0.966611	0.00315365	0.0147484
P30050	60S ribosomal protein L12 OS=Homo sapiens GN=RPL12 PE=1 SV=1	11	274.496	392.551	259.85	428.788	146.312	281.168	0.814129	0.114347	0.0893067
P26373	60S ribosomal protein L13 OS=Homo sapiens GN=RPL13 PE=1 SV=4	30	482.447	350.738	460.902	284.693	286.005	314.15	0.0719369	0.548433	1.14305
M0QYS1	60S ribosomal protein L13a (Fragment) OS=Homo sapiens GN=RPL13A PE=1 SV=2	12	256.17	328.43	300.31	315.029	324.521	317.848	0.369329	-0.113586	0.432587
P50914	60S ribosomal protein L14 OS=Homo sapiens GN=RPL14 PE=1 SV=4	12	749.87	330.89	448.016	270.664	339.559	292.577	0.23445	0.7599	0.629951
P61313	60S ribosomal protein L15 OS=Homo sapiens GN=RPL15 PE=1 SV=2	15	387.785	331.13	340.911	306.422	307.228	322.277	0.132826	0.179357	0.876718
J3QQ67	60S ribosomal protein L18 (Fragment) OS=Homo sapiens GN=RPL18 PE=1 SV=1	22	340.13	325.956	320.792	327.243	286.02	325.821	0.365269	0.0716183	0.437387
Q02543	60S ribosomal protein L18a OS=Homo sapiens GN=RPL18A PE=1 SV=2	14	191.991	329.33	298.197	322.361	337.53	301.969	0.372453	-0.231051	0.428928
P84098	60S ribosomal protein L19 OS=Homo sapiens GN=RPL19 PE=1 SV=1	8	230.788	328.827	262.747	452.725	102.903	338.517	0.841231	-0.120735	0.075085
P46778	60S ribosomal protein L21 OS=Homo sapiens GN=RPL21 PE=1 SV=2	13	246.104	331.37	206.736	384.284	307.656	269.641	0.302092	-0.29417	0.519861
P35268	60S ribosomal protein L22 OS=Homo sapiens GN=RPL22 PE=1 SV=2	6	452.884	330.163	223.338	307.629	336.719	324.591	0.868632	0.0547038	0.061164
H0Y8C2	60S ribosomal protein L22-like 1 (Fragment) OS=Homo sapiens GN=RPL22L1 PE=1 SV=1	2	680.898	421.995	533.182	247.693	280.953	277.551	0.0635868	1.02104	1.19663
P62829	60S ribosomal protein L23 OS=Homo sapiens GN=RPL23 PE=1 SV=1	32	192.153	357.927	253.045	374.302	197.768	339.607	0.644318	-0.182898	0.1909
P62750	60S ribosomal protein L23a OS=Homo sapiens GN=RPL23A PE=1 SV=1	24	120.202	335.219	154.5	418.437	221.099	314.605	0.262587	-0.64558	0.580727
P83731	60S ribosomal protein L24 OS=Homo sapiens GN=RPL24 PE=1 SV=1	29	203.174	348.568	235.221	342.624	286.94	318.176	0.350365	-0.268195	0.455479
P61254	60S ribosomal protein L26 OS=Homo sapiens GN=RPL26 PE=1 SV=1	2	292.617	385.018	225.73	301.143	293.779	331.827	0.883518	-0.0368695	0.0537847
K7ELC7	60S ribosomal protein L27 (Fragment) OS=Homo sapiens GN=RPL27 PE=1 SV=1	14	312.43	315.701	302.765	295.795	383.627	300.276	0.627563	-0.0737152	0.202343
P46776	60S ribosomal protein L27a OS=Homo sapiens GN=RPL27A PE=1 SV=2	5	222.285	379.908	247.412	432.721	147.005	291.85	0.943577	-0.0368344	0.0252225
P46779	60S ribosomal protein L28 OS=Homo sapiens GN=RPL28 PE=1 SV=3	11	176.323	356.213	242.052	408.342	196.007	304.822	0.608759	-0.23112	0.215555
P47914	60S ribosomal protein L29 OS=Homo sapiens GN=RPL29 PE=1 SV=2	4	174.412	295.151	215.832	434.938	241.429	291.179	0.252459	-0.497392	0.59781
P39023	60S ribosomal protein L3 OS=Homo sapiens GN=RPL3 PE=1 SV=2	33	251.712	344.148	242.122	296.576	317.046	348.965	0.335581	-0.199997	0.474202
P62888	60S ribosomal protein L30 OS=Homo sapiens GN=RPL30 PE=1 SV=2	16	421.725	329.481	343.659	343.669	285.275	293.392	0.178647	0.247389	0.748005
B7Z4C8	60S ribosomal protein L31 OS=Homo sapiens GN=RPL31 PE=1 SV=1	4	198.489	389.146	118.814	356.925	233.227	341.897	0.463007	-0.399821	0.334413
F8W727	60S ribosomal protein L32 OS=Homo sapiens GN=RPL32 PE=1 SV=1	13	152.848	313.547	202.54	410.132	169.27	368.908	0.360476	-0.503492	0.443124
P49207	60S ribosomal protein L34 OS=Homo sapiens GN=RPL34 PE=1 SV=3	5	94.882	364.889	152.202	401.537	205.949	325.833	0.350998	-0.608903	0.454695
P42766	60S ribosomal protein L35 OS=Homo sapiens GN=RPL35 PE=1 SV=2	2	201.95	361.093	244.433	477.016	78.9179	309.162	0.888618	-0.0994391	0.0512847
P18077	60S ribosomal protein L35a OS=Homo sapiens GN=RPL35A PE=1 SV=2	10	170.67	354.884	147.175	360.941	288.693	313.984	0.274939	-0.518438	0.560764
Q9Y3U8	60S ribosomal protein L36 OS=Homo sapiens GN=RPL36 PE=1 SV=3	3	524.175	311.383	334.111	297.092	409.905	261.431	0.460421	0.272384	0.336845
J3KQN4	60S ribosomal protein L36a OS=Homo sapiens GN=RPL36A PE=3 SV=1	4	180.818	325.83	215.453	462.758	248.482	227.507	0.46346	-0.378535	0.333988
Q969Q0	60S ribosomal protein L36a-like OS=Homo sapiens GN=RPL36AL PE=1 SV=3	2	190.054	349.55	176.565	379.697	226.985	336.066	0.354075	-0.396572	0.450905
P61927	60S ribosomal protein L37 OS=Homo sapiens GN=RPL37 PE=1 SV=2	2	137.972	307.057	163.844	386.379	265.339	336.901	0.126178	-0.699272	0.899018
P61513	60S ribosomal protein L37a OS=Homo sapiens GN=RPL37A PE=1 SV=2	9	171.117	404.373	292.226	259.522	255.87	386.926	0.893431	-0.0564125	0.048939
P63173	60S ribosomal protein L38 OS=Homo sapiens GN=RPL38 PE=1 SV=2	3	295.802	405.276	327.716	362.173	270.36	234.367	0.342937	0.247016	0.464786
P36578	60S ribosomal protein L4 OS=Homo sapiens GN=RPL4 PE=1 SV=5	27	264.837	331.792	281.073	333.486	266.877	343.27	0.522963	-0.104495	0.281529
P46777	60S ribosomal protein L5 OS=Homo sapiens GN=RPL5 PE=1 SV=3	49	324.843	318.502	315.475	326.042	325.442	303.9	0.893848	0.00518039	0.0487364
Q02878	60S ribosomal protein L6 OS=Homo sapiens GN=RPL6 PE=1 SV=3	15	280.621	342.256	278.254	332.432	297.706	311.594	0.602978	-0.0635806	0.219698
P18124	60S ribosomal protein L7 OS=Homo sapiens GN=RPL7 PE=1 SV=1	23	288.974	317.54	246.424	432.658	245.447	258.991	0.695431	-0.135755	0.157746
P62424	60S ribosomal protein L7a OS=Homo sapiens GN=RPL7A PE=1 SV=2	22	207.14	330.408	242.514	308.589	305.918	356.441	0.218561	-0.315806	0.660427
Q6DKI1	60S ribosomal protein L7-like 1 OS=Homo sapiens GN=RPL7L1 PE=1 SV=1	3	425.826	351.589	405.289	224.959	304.803	388.208	0.193759	0.365568	0.712738
P62917	60S ribosomal protein L8 OS=Homo sapiens GN=RPL8 PE=1 SV=2	17	249.795	318.363	217.455	386.1	274.643	301.034	0.26198	-0.291884	0.581732
Q53Z07	60S ribosomal protein L9 OS=Homo sapiens GN=RPL9 PE=1 SV=1	24	305.628	320.271	307.707	296.138	344.317	326.726	0.51633	-0.0509728	0.287073
Q9Y221	60S ribosome subunit biogenesis protein NIP7 homolog OS=Homo sapiens GN=NIP7 PE=1 SV=1	1	132.401	283.185	319.846	263.135	346.631	400.427	0.267994	-0.457968	0.571875
Q5VX20	6-phosphofructo-2-kinase/fructose-2,6-bisphosphatase 3 OS=Homo sapiens GN=PFKFB3 PE=1 SV=1	1	1106.64	283.121	384.198	272.708	339.487	324.355	0.394333	0.921546	0.404137
P52209	6-phosphogluconate dehydrogenase, decarboxylating OS=Homo sapiens GN=PGD PE=1 SV=3	23	283.319	309.019	252.106	353.855	319.516	300.917	0.128358	-0.206347	0.891579
O95336	6-phosphogluconolactonase OS=Homo sapiens GN=PGLS PE=1 SV=2	5	516.642	302.807	414.878	222.083	345.351	390.211	0.313637	0.366163	0.503572
P36639	7,8-dihydro-8-oxoguanine triphosphatase OS=Homo sapiens GN=NUDT1 PE=1 SV=3	3	609.204	269.848	380.097	308.921	329.824	327.117	0.431228	0.38256	0.365293
P08253	72 kDa type IV collagenase OS=Homo sapiens GN=MMP2 PE=1 SV=2	11	180.465	268.785	213.419	357.314	274.264	380.003	0.0502774	-0.610251	1.29863
P11021	78 kDa glucose-regulated protein OS=Homo sapiens GN=HSPA5 PE=1 SV=2	239	334.69	356.213	329.201	342.096	269.034	295.755	0.212009	0.169725	0.673646
Q9UBM7	7-dehydrocholesterol reductase OS=Homo sapiens GN=DHCR7 PE=1 SV=1	9	324.925	337.572	341.466	308.371	321.807	306.556	0.0319647	0.0999953	1.49533
Q969T7	7-methylguanosine phosphate-specific 5'-nucleotidase OS=Homo sapiens GN=NT5C3B PE=1 SV=4	4	174.694	310.189	249.958	283.894	336.781	377.504	0.148119	-0.441866	0.82939
Q9UHI8	A disintegrin and metalloproteinase with thrombospondin motifs 1 OS=Homo sapiens GN=ADAMTS1 PE=1 SV=4	16	279.105	317.158	337.674	310.856	309.664	332.764	0.75533	-0.0295797	0.121863
O75173	A disintegrin and metalloproteinase with thrombospondin motifs 4 OS=Homo sapiens GN=ADAMTS4 PE=1 SV=3	2	590.032	550.529	465.285	250.44	202.34	258.354	0.00618276	1.17514	2.20882
P42684	Abelson tyrosine-protein kinase 2 OS=Homo sapiens GN=ABL2 PE=1 SV=1	2	689.412	293.941	534.64	233.173	335.946	351.029	0.219459	0.722228	0.658647
A0A0G2JJD3	Abhydrolase domain-containing protein 16A OS=Homo sapiens GN=ABHD16A PE=1 SV=1	3	460.585	346.276	257.895	355.558	339.328	242.528	0.575695	0.183765	0.239807
Q9P2A4	ABI gene family member 3 OS=Homo sapiens GN=ABI3 PE=1 SV=2	3	341.665	306.253	448.137	323.103	296.149	305.522	0.311384	0.245147	0.506704
Q8IZP0	Abl interactor 1 OS=Homo sapiens GN=ABI1 PE=1 SV=4	9	229.423	306.27	265.734	334.966	328.433	318.323	0.107515	-0.292744	0.968533
F8WAL6	Abl interactor 2 OS=Homo sapiens GN=ABI2 PE=1 SV=2	6	219.589	322.279	297.854	324.416	304.275	330.102	0.32771	-0.191308	0.48451
Q96K21	Abscission/NoCut checkpoint regulator OS=Homo sapiens GN=ZFYVE19 PE=1 SV=3	2	747.418	298.059	529.988	177.516	240.336	489.434	0.244594	0.796148	0.611554
A0A0J9YWL0	Absent in melanoma 1 protein OS=Homo sapiens GN=AIM1 PE=1 SV=1	4	285.856	311.028	305.979	281.566	351.629	347.338	0.37422	-0.119059	0.426873
Q86V21	Acetoacetyl-CoA synthetase OS=Homo sapiens GN=AACS PE=1 SV=1	3	307.121	464.012	183.991	153.184	267.342	479.946	0.891732	0.0850053	0.0497657
A1L0T0	Acetolactate synthase-like protein OS=Homo sapiens GN=ILVBL PE=1 SV=2	11	503.81	331.475	309.873	278.061	384.583	296.223	0.43696	0.256146	0.359559
Q9BWD1	Acetyl-CoA acetyltransferase, cytosolic OS=Homo sapiens GN=ACAT2 PE=1 SV=2	10	278.331	286.936	237.452	488.134	203.886	251.871	0.647725	-0.233724	0.188609
P24752	Acetyl-CoA acetyltransferase, mitochondrial OS=Homo sapiens GN=ACAT1 PE=1 SV=1	27	227.576	297.754	282.97	351.369	307.406	317.6	0.103038	-0.272544	0.987002
Q13085	Acetyl-CoA carboxylase 1 OS=Homo sapiens GN=ACACA PE=1 SV=2	28	354.092	358.337	327.124	325.282	293.239	294.611	0.0424745	0.187069	1.37187
Q9NUB1	Acetyl-coenzyme A synthetase 2-like, mitochondrial OS=Homo sapiens GN=ACSS1 PE=1 SV=2	1	831.602	391.871	679.71	255.179	232.352	285.047	0.0978495	1.30066	1.00944
Q9NR19	Acetyl-coenzyme A synthetase, cytoplasmic OS=Homo sapiens GN=ACSS2 PE=1 SV=1	6	323.13	335.323	372.491	358.139	280.339	273.265	0.287234	0.177268	0.541764
O00400	Acetyl-coenzyme A transporter 1 OS=Homo sapiens GN=SLC33A1 PE=1 SV=1	3	411.25	322.322	388.469	319.64	339.609	273.887	0.13573	0.265966	0.867323
O43427	Acidic fibroblast growth factor intracellular-binding protein OS=Homo sapiens GN=FIBP PE=1 SV=3	2	320.746	378.051	319.622	195.938	309.309	426.722	0.712962	0.127977	0.146934
P39687	Acidic leucine-rich nuclear phosphoprotein 32 family member A OS=Homo sapiens GN=ANP32A PE=1 SV=1	4	342.527	269.371	246.371	505.468	245.964	205.294	0.765878	-0.156676	0.115841
Q92688	Acidic leucine-rich nuclear phosphoprotein 32 family member B OS=Homo sapiens GN=ANP32B PE=1 SV=1	3	168.145	284.395	200.409	505.78	235.194	223.099	0.38199	-0.562171	0.417948
Q9BTT0	Acidic leucine-rich nuclear phosphoprotein 32 family member E OS=Homo sapiens GN=ANP32E PE=1 SV=1	2	1240.23	351.688	480.608	311.262	204.708	299.206	0.268759	1.3462	0.570637
A2A274	Aconitate hydratase, mitochondrial OS=Homo sapiens GN=ACO2 PE=1 SV=1	28	230.92	308.193	274.025	317.538	304.502	354.796	0.122842	-0.264616	0.910653
Q8N556	Actin filament-associated protein 1 OS=Homo sapiens GN=AFAP1 PE=1 SV=2	9	230.691	375.945	228.276	317.477	319.563	301.373	0.553782	-0.168601	0.256661
Q8TED9	Actin filament-associated protein 1-like 1 OS=Homo sapiens GN=AFAP1L1 PE=1 SV=2	1	204.331	356.164	424.541	173.719	428.227	355.536	0.931204	0.0409308	0.0309551
P68032	Actin, alpha cardiac muscle 1 OS=Homo sapiens GN=ACTC1 PE=1 SV=1	337	248.641	294.775	305.292	358.632	266.878	336.58	0.322724	-0.180906	0.491168
P60709	Actin, cytoplasmic 1 OS=Homo sapiens GN=ACTB PE=1 SV=1	462	280.042	287.039	306.298	362.587	278.447	326.651	0.325918	-0.14793	0.486891
K7EM38	Actin, cytoplasmic 2 (Fragment) OS=Homo sapiens GN=ACTG1 PE=1 SV=1	177	227.258	297.221	277.082	396.555	214.76	338.697	0.461865	-0.245134	0.335485
O14639	Actin-binding LIM protein 1 OS=Homo sapiens GN=ABLIM1 PE=1 SV=3	3	261.849	333.283	319.959	310.511	322.427	315.828	0.661227	-0.0521395	0.179649
O94929	Actin-binding LIM protein 3 OS=Homo sapiens GN=ABLIM3 PE=1 SV=3	2	140.31	410.035	253.098	263.095	329.752	330.959	0.664601	-0.201394	0.177439
Q9NQW6	Actin-binding protein anillin OS=Homo sapiens GN=ANLN PE=1 SV=2	1	632.171	296.938	528.793	284.585	369.425	264.367	0.204431	0.666735	0.689453
O96019	Actin-like protein 6A OS=Homo sapiens GN=ACTL6A PE=1 SV=1	14	646.051	307.351	381.267	281.063	351.342	311.906	0.332448	0.499149	0.478276
Q9NZ32	Actin-related protein 10 OS=Homo sapiens GN=ACTR10 PE=1 SV=1	4	388.65	289.398	329.881	364.549	327.126	271.572	0.725305	0.0654175	0.139479
P61160	Actin-related protein 2 OS=Homo sapiens GN=ACTR2 PE=1 SV=1	48	230.455	297.796	330.945	359.417	272.379	323.3	0.458179	-0.152658	0.338965
Q92747	Actin-related protein 2/3 complex subunit 1A OS=Homo sapiens GN=ARPC1A PE=1 SV=2	11	193.229	262.995	287.65	261.005	361.741	411.712	0.151799	-0.475743	0.81873
O15143	Actin-related protein 2/3 complex subunit 1B OS=Homo sapiens GN=ARPC1B PE=1 SV=3	27	232.251	319.57	301.246	287.299	351.174	338.217	0.285097	-0.195242	0.545007
O15144	Actin-related protein 2/3 complex subunit 2 OS=Homo sapiens GN=ARPC2 PE=1 SV=1	36	282.531	287.499	284.84	311.699	338.799	345.157	0.0422691	-0.219938	1.37398
O15511	Actin-related protein 2/3 complex subunit 5 OS=Homo sapiens GN=ARPC5 PE=1 SV=3	1	63.5928	314.323	230.502	372.36	144.648	431.436	0.379169	-0.640502	0.421167
P61158	Actin-related protein 3 OS=Homo sapiens GN=ACTR3 PE=1 SV=3	28	292.717	273.699	260.284	354.668	337.374	310.822	0.0240124	-0.27869	1.61956
Q9GZN1	Actin-related protein 6 OS=Homo sapiens GN=ACTR6 PE=1 SV=1	1	227.04	235.957	282.719	364.714	454.374	232.877	0.249702	-0.496389	0.602577
Q9C0C7	Activating molecule in BECN1-regulated autophagy protein 1 OS=Homo sapiens GN=AMBRA1 PE=1 SV=2	2	246.87	310.196	417.794	298.751	306.943	336.313	0.848717	0.0494566	0.0712372
Q8N9N2	Activating signal cointegrator 1 complex subunit 1 OS=Homo sapiens GN=ASCC1 PE=1 SV=1	1	720.129	339.724	502.735	306.581	287.622	271.175	0.16837	0.852535	0.773736
Q8N3C0	Activating signal cointegrator 1 complex subunit 3 OS=Homo sapiens GN=ASCC3 PE=1 SV=3	10	222.286	377.206	349.311	266.17	299.709	347.807	0.840382	0.0544124	0.0755232
Q15650	Activating signal cointegrator 1 OS=Homo sapiens GN=TRIP4 PE=1 SV=4	4	194.67	308.298	256.136	324.963	302.24	354.108	0.139041	-0.370411	0.856857
Q6VMQ6	Activating transcription factor 7-interacting protein 1 OS=Homo sapiens GN=ATF7IP PE=1 SV=3	4	851.178	347.07	455.499	292.436	304.609	273.863	0.230308	0.925145	0.637691
O95433	Activator of 90 kDa heat shock protein ATPase homolog 1 OS=Homo sapiens GN=AHSA1 PE=1 SV=1	16	249.651	296.436	218.344	360.006	272.56	351.302	0.114037	-0.364079	0.942955
Q9ULW3	Activator of basal transcription 1 OS=Homo sapiens GN=ABT1 PE=1 SV=1	2	275.521	468.696	836.939	132.562	209.591	381.741	0.218762	1.12713	0.660028
Q12979	Active breakpoint cluster region-related protein OS=Homo sapiens GN=ABR PE=2 SV=2	5	230.417	272.096	221.304	347.952	341.4	330.428	0.0166014	-0.494562	1.77985
Q04771	Activin receptor type-1 OS=Homo sapiens GN=ACVR1 PE=1 SV=1	1	242.752	404.306	576.844	220.331	205.465	397.761	0.319098	0.571549	0.496076
Q9H2P0	Activity-dependent neuroprotector homeobox protein OS=Homo sapiens GN=ADNP PE=1 SV=1	4	308.003	296.658	278.139	436.364	284.477	230.607	0.74709	-0.10804	0.126627
C9JIF9	Acylamino-acid-releasing enzyme OS=Homo sapiens GN=APEH PE=1 SV=1	13	956.305	346.576	406.318	282.388	324.038	277.73	0.291843	0.950947	0.53485
Q709F0	Acyl-CoA dehydrogenase family member 11 OS=Homo sapiens GN=ACAD11 PE=1 SV=2	1	335.211	289.065	315.542	345.173	345.724	287.091	0.621912	-0.0574361	0.206271
Q9H845	Acyl-CoA dehydrogenase family member 9, mitochondrial OS=Homo sapiens GN=ACAD9 PE=1 SV=1	11	240.946	317.022	274.092	378.489	302.746	274.872	0.343665	-0.200484	0.463865
O00767	Acyl-CoA desaturase OS=Homo sapiens GN=SCD PE=1 SV=2	2	937.071	367.347	395.468	351.927	295.665	203.66	0.263867	0.997779	0.578615
Q96CM8	Acyl-CoA synthetase family member 2, mitochondrial OS=Homo sapiens GN=ACSF2 PE=1 SV=2	3	580.728	324.311	485.313	263.631	340.86	304.999	0.157039	0.612321	0.803994
B7Z2R7	Acyl-CoA-binding domain-containing protein 5 OS=Homo sapiens GN=ACBD5 PE=1 SV=1	7	399.108	293.879	396.881	306.318	293.755	347.443	0.308232	0.201931	0.511122
Q9BR61	Acyl-CoA-binding domain-containing protein 6 OS=Homo sapiens GN=ACBD6 PE=1 SV=1	1	313.387	284.215	426.684	303.817	332.042	324.626	0.675363	0.0927861	0.170463
A0A0A0MTI5	Acyl-CoA-binding protein OS=Homo sapiens GN=DBI PE=1 SV=1	3	172.453	282.937	81.9793	483.146	300.777	229.466	0.175914	-0.915201	0.754699
Q5T4U5	Acyl-Coenzyme A dehydrogenase, C-4 to C-12 straight chain, isoform CRA_a OS=Homo sapiens GN=ACADM PE=1 SV=1	6	276.071	298.318	315.648	320.763	320.662	332.607	0.122665	-0.130104	0.91128
Q86TX2	Acyl-coenzyme A thioesterase 1 OS=Homo sapiens GN=ACOT1 PE=1 SV=1	1	268.299	341.556	468.751	288.403	332.356	289.709	0.441616	0.244485	0.354955
Q8WXI4	Acyl-coenzyme A thioesterase 11 OS=Homo sapiens GN=ACOT11 PE=1 SV=1	1	404.704	366.716	374.962	314.737	306.452	275.214	0.00753329	0.354868	2.12302
Q9NPJ3	Acyl-coenzyme A thioesterase 13 OS=Homo sapiens GN=ACOT13 PE=1 SV=1	4	228.44	295.504	263.695	374.389	276.171	321.285	0.157947	-0.303192	0.801488
Q9Y305	Acyl-coenzyme A thioesterase 9, mitochondrial OS=Homo sapiens GN=ACOT9 PE=1 SV=2	12	346.598	306.4	292.185	353.2	272.574	327.44	0.931021	-0.0122054	0.0310406
Q53H12	Acylglycerol kinase, mitochondrial OS=Homo sapiens GN=AGK PE=1 SV=2	7	249.774	327.572	285.102	303.289	321.29	339.566	0.27029	-0.160812	0.568171
O75608	Acyl-protein thioesterase 1 OS=Homo sapiens GN=LYPLA1 PE=1 SV=1	2	532.666	297.649	356.292	348.641	240.846	338.447	0.355059	0.354747	0.4497
O95372	Acyl-protein thioesterase 2 OS=Homo sapiens GN=LYPLA2 PE=1 SV=1	4	608.805	343.747	353.491	185.349	295.25	453.137	0.34742	0.484116	0.459145
Q6P587	Acylpyruvase FAHD1, mitochondrial OS=Homo sapiens GN=FAHD1 PE=1 SV=2	4	305.677	206.422	193.678	415.172	437.627	226.799	0.19686	-0.613209	0.705843
Q8N6G6	ADAMTS-like protein 1 OS=Homo sapiens GN=ADAMTSL1 PE=1 SV=4	8	369.994	337.588	292.823	316.327	353.944	281.259	0.623579	0.0722631	0.205109
P46108	Adapter molecule crk OS=Homo sapiens GN=CRK PE=1 SV=2	9	315.887	301.341	305.943	285.007	293.435	395.538	0.681437	-0.0772944	0.166575
Q8NC96	Adaptin ear-binding coat-associated protein 1 OS=Homo sapiens GN=NECAP1 PE=1 SV=2	1	468.54	365.039	411.588	228.264	273.753	394.43	0.130331	0.474048	0.884951
Q9NVZ3	Adaptin ear-binding coat-associated protein 2 OS=Homo sapiens GN=NECAP2 PE=1 SV=1	10	547.494	316.196	357.193	296.879	317.956	324.031	0.317399	0.378935	0.498395
P07741	Adenine phosphoribosyltransferase OS=Homo sapiens GN=APRT PE=1 SV=2	4	279.854	320.621	294.441	377.313	299.236	268.908	0.663692	-0.0792589	0.178033
O95996	Adenomatous polyposis coli protein 2 OS=Homo sapiens GN=APC2 PE=1 SV=1	1	484.5	335.336	453.113	217.947	355.258	353.743	0.147284	0.457613	0.831845
P00813	Adenosine deaminase OS=Homo sapiens GN=ADA PE=1 SV=3	3	116.83	238.737	197.167	358.595	377.369	327.511	0.0280583	-0.944128	1.55194
P55263	Adenosine kinase OS=Homo sapiens GN=ADK PE=1 SV=2	7	239.613	251.788	261.367	334.812	384.721	316.977	0.0336415	-0.461457	1.47312
Q9BVA6	Adenosine monophosphate-protein transferase FICD OS=Homo sapiens GN=FICD PE=1 SV=2	1	329.564	489.766	458.446	270.833	296.027	222.797	0.0627794	0.694339	1.20218
O43865	Adenosylhomocysteinase 2 OS=Homo sapiens GN=AHCYL1 PE=1 SV=2	15	261.552	383.763	323.624	327.061	252.232	311.184	0.572451	0.121826	0.242262
P23526	Adenosylhomocysteinase OS=Homo sapiens GN=AHCY PE=1 SV=4	42	207.671	327.578	293.133	355.701	246.589	335.916	0.496318	-0.17961	0.30424
P54819	Adenylate kinase 2, mitochondrial OS=Homo sapiens GN=AK2 PE=1 SV=2	7	792.865	246.902	350.876	269.033	547.94	216.876	0.583729	0.427727	0.233789
P27144	Adenylate kinase 4, mitochondrial OS=Homo sapiens GN=AK4 PE=1 SV=1	1	32.5019	266.072	147.54	420.317	283.243	323.711	0.0834772	-1.20333	1.07843
Q5T9B7	Adenylate kinase isoenzyme 1 OS=Homo sapiens GN=AK1 PE=1 SV=1	12	456.315	275.355	397.537	302.852	342.476	324.017	0.423859	0.220228	0.372779
Q9Y6K8	Adenylate kinase isoenzyme 5 OS=Homo sapiens GN=AK5 PE=1 SV=2	3	764.932	274.984	464.114	276.695	326.119	334.95	0.316233	0.681537	0.499993
Q9Y3D8	Adenylate kinase isoenzyme 6 OS=Homo sapiens GN=AK6 PE=1 SV=1	1	147.583	130.896	85.3473	463.498	239.215	422.293	0.0579317	-1.62861	1.23708
P30566	Adenylosuccinate lyase OS=Homo sapiens GN=ADSL PE=1 SV=2	15	429.922	298.877	384.073	291.534	354.707	314.401	0.322522	0.212219	0.491441
P30520	Adenylosuccinate synthetase isozyme 2 OS=Homo sapiens GN=ADSS PE=1 SV=3	13	280.848	307.384	317.515	322.321	307.466	333.378	0.231168	-0.0886757	0.636073
Q01518	Adenylyl cyclase-associated protein 1 OS=Homo sapiens GN=CAP1 PE=1 SV=5	49	180.667	306.827	268.471	389.852	254.795	312.121	0.283741	-0.33985	0.547078
P40123	Adenylyl cyclase-associated protein 2 OS=Homo sapiens GN=CAP2 PE=1 SV=1	6	241.473	313.682	238.655	314.745	302.744	363.749	0.117759	-0.30581	0.929006
O95396	Adenylyltransferase and sulfurtransferase MOCS3 OS=Homo sapiens GN=MOCS3 PE=1 SV=1	2	392.141	340.929	270.232	350.43	284.482	297.289	0.599104	0.106043	0.222498
O95490	Adhesion G protein-coupled receptor L2 OS=Homo sapiens GN=ADGRL2 PE=1 SV=2	1	355.045	405.333	406.259	203.546	319.489	363.87	0.181558	0.395503	0.740985
Q9HBW9	Adhesion G protein-coupled receptor L4 OS=Homo sapiens GN=ADGRL4 PE=1 SV=3	1	470.189	428.28	425.402	215.826	329.847	311.457	0.0336164	0.627178	1.47345
Q9HDC9	Adipocyte plasma membrane-associated protein OS=Homo sapiens GN=APMAP PE=1 SV=2	20	288.595	314.223	291.253	337.964	308.045	314.9	0.141898	-0.104011	0.848022
P12235	ADP/ATP translocase 1 OS=Homo sapiens GN=SLC25A4 PE=1 SV=4	9	335.041	324.484	303.378	278.008	309.768	372.411	0.977663	0.0040742	0.00981091
P05141	ADP/ATP translocase 2 OS=Homo sapiens GN=SLC25A5 PE=1 SV=7	15	290.681	332.128	261.028	342.834	303.125	306.489	0.408438	-0.107861	0.388874
Q9BRR6	ADP-dependent glucokinase OS=Homo sapiens GN=ADPGK PE=1 SV=1	6	812.305	340.669	468.811	203.718	308.937	381.621	0.220838	0.858789	0.655927
Q9BW91	ADP-ribose pyrophosphatase, mitochondrial OS=Homo sapiens GN=NUDT9 PE=1 SV=1	4	288.025	301.568	280.342	403.576	341.2	221.765	0.608196	-0.151925	0.215956
P61204	ADP-ribosylation factor 3 OS=Homo sapiens GN=ARF3 PE=1 SV=2	20	508.769	307.979	322.355	320.162	396.754	250.513	0.506061	0.235671	0.295797
P18085	ADP-ribosylation factor 4 OS=Homo sapiens GN=ARF4 PE=1 SV=3	21	584.965	292.887	311.993	314.965	413.969	253.387	0.559178	0.276507	0.25245
P84085	ADP-ribosylation factor 5 OS=Homo sapiens GN=ARF5 PE=1 SV=2	15	582.913	285.785	293.477	312.384	441.474	245.016	0.662074	0.218451	0.179094
P62330	ADP-ribosylation factor 6 OS=Homo sapiens GN=ARF6 PE=1 SV=2	2	125.036	331.627	248.772	346.865	270.138	340.583	0.296296	-0.440888	0.528274
Q8N6T3	ADP-ribosylation factor GTPase-activating protein 1 OS=Homo sapiens GN=ARFGAP1 PE=1 SV=2	11	235.992	340.053	215.519	281.277	346.473	354.926	0.244564	-0.31201	0.611608
Q8N6H7	ADP-ribosylation factor GTPase-activating protein 2 OS=Homo sapiens GN=ARFGAP2 PE=1 SV=1	3	610.909	345.981	384.326	269.117	377.647	276.208	0.228223	0.539182	0.64164
Q9NP61	ADP-ribosylation factor GTPase-activating protein 3 OS=Homo sapiens GN=ARFGAP3 PE=1 SV=1	9	254.287	257.232	245.409	337.76	345.696	343.53	8.4536e-05	-0.440188	4.07296
Q9UJY5	ADP-ribosylation factor-binding protein GGA1 OS=Homo sapiens GN=GGA1 PE=1 SV=1	3	305.671	317.808	341.887	314.913	340.646	300.091	0.848875	0.0145948	0.0711562
Q9NZ52	ADP-ribosylation factor-binding protein GGA3 OS=Homo sapiens GN=GGA3 PE=1 SV=1	2	467.719	313.951	511.252	271.555	311.474	326.561	0.158858	0.507348	0.798991
F8VYN9	ADP-ribosylation factor-like protein 1 OS=Homo sapiens GN=ARL1 PE=1 SV=1	2	135.85	324.779	268.451	345.207	196.362	401.162	0.439039	-0.370768	0.357497
P36404	ADP-ribosylation factor-like protein 2 OS=Homo sapiens GN=ARL2 PE=1 SV=4	1	181.362	386.412	260.216	310.394	240.176	359.571	0.716543	-0.136478	0.144758
Q9Y2Y0	ADP-ribosylation factor-like protein 2-binding protein OS=Homo sapiens GN=ARL2BP PE=1 SV=1	4	546.774	350.506	367.19	261.464	334.652	324.135	0.201726	0.458433	0.695239
P36405	ADP-ribosylation factor-like protein 3 OS=Homo sapiens GN=ARL3 PE=1 SV=2	4	412.244	346.875	371.81	315.868	270.556	318.446	0.0394882	0.321726	1.40353
Q9H0F7	ADP-ribosylation factor-like protein 6 OS=Homo sapiens GN=ARL6 PE=1 SV=1	1	109.104	233.199	171.083	408.604	312.055	330.485	0.0194114	-1.03384	1.71194
F8WCT1	ADP-ribosylation factor-like protein 6-interacting protein 4 OS=Homo sapiens GN=ARL6IP4 PE=1 SV=1	1	625.627	294.767	446.855	165.705	591.98	253.935	0.506515	0.434608	0.295408
Q9NVJ2	ADP-ribosylation factor-like protein 8B OS=Homo sapiens GN=ARL8B PE=1 SV=1	6	635.758	265.983	436.544	315.825	360.072	281.743	0.356774	0.482829	0.447607
Q13795	ADP-ribosylation factor-related protein 1 OS=Homo sapiens GN=ARFRP1 PE=1 SV=1	2	159.799	374.011	219.688	379.848	218.968	313.682	0.542506	-0.276215	0.265596
A6NFX8	ADP-sugar pyrophosphatase OS=Homo sapiens GN=NUDT5 PE=1 SV=1	6	365.137	307.635	344.114	283.4	322.255	357.061	0.543622	0.0789757	0.264703
P10109	Adrenodoxin, mitochondrial OS=Homo sapiens GN=FDX1 PE=1 SV=1	1	313.698	283.238	253.256	397.576	271.633	304.429	0.399368	-0.195596	0.398627
Q9Y6U3	Adseverin OS=Homo sapiens GN=SCIN PE=1 SV=4	1	363.911	287.026	441.614	281.29	321.177	351.751	0.421113	0.195309	0.375602
P51825	AF4/FMR2 family member 1 OS=Homo sapiens GN=AFF1 PE=1 SV=1	1	925.911	358.932	736.708	135.524	406.028	297.538	0.126778	1.26857	0.896955
J3KN01	Afadin OS=Homo sapiens GN=MLLT4 PE=1 SV=1	20	312.342	307.418	336.293	312.237	346.053	308.246	0.827521	-0.0157321	0.0822209
A8MQ02	Afadin OS=Homo sapiens GN=MLLT4 PE=1 SV=2	20	312.444	307.272	331.711	314.56	348.553	304.722	0.742103	-0.0246685	0.129536
Q9Y4W6	AFG3-like protein 2 OS=Homo sapiens GN=AFG3L2 PE=1 SV=2	10	382.922	328.025	324.803	333.18	337.196	272.808	0.334328	0.135065	0.475827
O43488	Aflatoxin B1 aldehyde reductase member 2 OS=Homo sapiens GN=AKR7A2 PE=1 SV=3	4	897.594	271.22	329.256	279.518	477.028	241.385	0.500093	0.586093	0.300949
Q8NHP1	Aflatoxin B1 aldehyde reductase member 4 OS=Homo sapiens GN=AKR7L PE=2 SV=6	1	270.217	241.26	539.622	263.355	469.862	270.915	0.900333	0.0659496	0.0455968
O00468	Agrin OS=Homo sapiens GN=AGRN PE=1 SV=5	16	562.731	340.973	454.378	282.461	300.407	310.283	0.134394	0.604596	0.87162
O00170	AH receptor-interacting protein OS=Homo sapiens GN=AIP PE=1 SV=2	5	363.68	310.24	392.939	290.84	352.899	309.139	0.284197	0.163008	0.546381
Q02952	A-kinase anchor protein 12 OS=Homo sapiens GN=AKAP12 PE=1 SV=4	80	216.166	347.098	236.257	353.248	281.745	309.624	0.368278	-0.240593	0.433824
Q12802	A-kinase anchor protein 13 OS=Homo sapiens GN=AKAP13 PE=1 SV=2	12	236.589	349.913	305.564	296.54	287.341	352.746	0.724891	-0.0703239	0.139728
Q02040	A-kinase anchor protein 17A OS=Homo sapiens GN=AKAP17A PE=1 SV=2	2	379.267	316.045	332.373	331.645	308.04	305.589	0.283991	0.120593	0.546695
Q9Y2D5	A-kinase anchor protein 2 OS=Homo sapiens GN=AKAP2 PE=1 SV=3	19	366.412	464.476	348.43	281.029	262.789	282.975	0.0783669	0.512354	1.10587
O43823	A-kinase anchor protein 8 OS=Homo sapiens GN=AKAP8 PE=1 SV=1	6	318.618	216.921	228.929	339.745	406.141	325.265	0.0693772	-0.486632	1.15878
Q9ULX6	A-kinase anchor protein 8-like OS=Homo sapiens GN=AKAP8L PE=1 SV=3	6	92.838	281.55	200.49	370.425	250.287	381.361	0.112335	-0.801661	0.949484
Q99996	A-kinase anchor protein 9 OS=Homo sapiens GN=AKAP9 PE=1 SV=3	19	194.674	317.083	226.095	336.578	338.304	312.078	0.146017	-0.419661	0.835597
Q9NRG9	Aladin OS=Homo sapiens GN=AAAS PE=1 SV=1	3	656.673	352.47	581.494	216.757	356.595	298.27	0.103908	0.86783	0.983353
P49588	Alanine--tRNA ligase, cytoplasmic OS=Homo sapiens GN=AARS PE=1 SV=2	42	246.017	305.963	270.642	356.016	317.818	299.361	0.105862	-0.2425	0.975261
Q5JTZ9	Alanine--tRNA ligase, mitochondrial OS=Homo sapiens GN=AARS2 PE=1 SV=1	3	454.98	333.839	288.89	297.004	316.299	333.944	0.475001	0.186155	0.323306
P14550	Alcohol dehydrogenase [NADP(+)] OS=Homo sapiens GN=AKR1A1 PE=1 SV=3	11	175.665	350.654	234.362	342.347	282.499	322.151	0.35201	-0.316068	0.453445
P00326	Alcohol dehydrogenase 1C OS=Homo sapiens GN=ADH1C PE=1 SV=2	1	563.292	308.382	467.97	271.243	319.066	331.077	0.196485	0.539971	0.70667
P11766	Alcohol dehydrogenase class-3 OS=Homo sapiens GN=ADH5 PE=1 SV=4	5	116.677	293.81	192.991	417.487	302.145	273.987	0.128071	-0.719391	0.892548
P47895	Aldehyde dehydrogenase family 1 member A3 OS=Homo sapiens GN=ALDH1A3 PE=1 SV=2	3	290.317	269.827	231.435	422.022	269.915	293.607	0.303936	-0.316188	0.517218
Q8IZ83	Aldehyde dehydrogenase family 16 member A1 OS=Homo sapiens GN=ALDH16A1 PE=1 SV=2	10	505.436	294.674	398.628	342.255	329.624	268.379	0.291064	0.350387	0.536012
Q9H2A2	Aldehyde dehydrogenase family 8 member A1 OS=Homo sapiens GN=ALDH8A1 PE=1 SV=1	2	398.272	326.579	315.644	307.287	266.276	363.356	0.418102	0.151274	0.378717
P30837	Aldehyde dehydrogenase X, mitochondrial OS=Homo sapiens GN=ALDH1B1 PE=1 SV=3	8	352.878	302.038	242.861	351.909	376.205	262.084	0.548738	-0.14136	0.260635
P05091	Aldehyde dehydrogenase, mitochondrial OS=Homo sapiens GN=ALDH2 PE=1 SV=2	17	209.037	348.685	285.794	319.744	311.229	313.144	0.493778	-0.162551	0.306469
A0A0A0MT30	Aldo-keto reductase family 1 member C1 OS=Homo sapiens GN=AKR1C1 PE=1 SV=1	2	316.353	333.722	248.99	290.711	335.553	344.175	0.488581	-0.11021	0.311064
A0A0A0MSS8	Aldo-keto reductase family 1 member C3 OS=Homo sapiens GN=AKR1C3 PE=1 SV=1	3	228.923	275.971	298.114	317.096	338.051	347.827	0.0647714	-0.320797	1.18862
Q96C23	Aldose 1-epimerase OS=Homo sapiens GN=GALM PE=1 SV=1	1	801.415	269.608	543.494	258.714	359.052	312.337	0.273822	0.795639	0.562532
P15121	Aldose reductase OS=Homo sapiens GN=AKR1B1 PE=1 SV=3	11	170.354	279.451	181.992	395.818	290.165	320.921	0.0559236	-0.672394	1.25241
Q96BT7	Alkylated DNA repair protein alkB homolog 8 OS=Homo sapiens GN=ALKBH8 PE=1 SV=2	1	144.012	245.23	146.328	392.964	330.274	329.866	0.0173086	-0.975504	1.76174
O00116	Alkyldihydroxyacetonephosphate synthase, peroxisomal OS=Homo sapiens GN=AGPS PE=1 SV=1	17	441.837	256.947	290.805	324.296	432.135	269.155	0.879751	-0.0515474	0.0556403
Q6NUM9	All-trans-retinol 13,14-reductase OS=Homo sapiens GN=RETSAT PE=1 SV=2	7	371.77	323.487	334.147	317.58	335.954	294.478	0.227768	0.118833	0.642508
Q6PD74	Alpha- and gamma-adaptin-binding protein p34 OS=Homo sapiens GN=AAGAB PE=1 SV=1	1	205.387	462.469	176.678	305.441	234.357	330.545	0.93507	-0.0434293	0.029156
Q9BYC5	Alpha-(1,6)-fucosyltransferase OS=Homo sapiens GN=FUT8 PE=1 SV=2	2	268.686	376.72	350.862	312.583	307.221	283.029	0.44281	0.142076	0.353782
Q96IU4	Alpha/beta hydrolase domain-containing protein 14B OS=Homo sapiens GN=ABHD14B PE=1 SV=1	6	518.562	298.584	392.179	275.509	327.576	348.707	0.309532	0.345485	0.509294
Q9H553	Alpha-1,3/1,6-mannosyltransferase ALG2 OS=Homo sapiens GN=ALG2 PE=1 SV=1	6	366.006	283.824	361.985	341.911	294.629	322.305	0.598435	0.0775774	0.222983
P26572	Alpha-1,3-mannosyl-glycoprotein 2-beta-N-acetylglucosaminyltransferase OS=Homo sapiens GN=MGAT1 PE=1 SV=2	4	282.567	320.514	300.069	362.866	327.532	262.334	0.64122	-0.0771055	0.192993
Q9UQ53	Alpha-1,3-mannosyl-glycoprotein 4-beta-N-acetylglucosaminyltransferase B OS=Homo sapiens GN=MGAT4B PE=1 SV=1	1	324.772	357.578	337.809	312.125	333.472	277.937	0.177941	0.143557	0.749723
Q10469	Alpha-1,6-mannosyl-glycoprotein 2-beta-N-acetylglucosaminyltransferase OS=Homo sapiens GN=MGAT2 PE=1 SV=1	9	542.393	367.762	371.593	281.048	330.199	289.526	0.150938	0.508875	0.821202
P02765	Alpha-2-HS-glycoprotein OS=Homo sapiens GN=AHSG PE=1 SV=1	21	305.068	377.185	355.125	430.874	185.385	233.456	0.49685	0.287891	0.303775
P01023	Alpha-2-macroglobulin OS=Homo sapiens GN=A2M PE=1 SV=3	5	129.409	335.55	146.899	436.59	233.623	283.813	0.273697	-0.640831	0.56273
P30533	Alpha-2-macroglobulin receptor-associated protein OS=Homo sapiens GN=LRPAP1 PE=1 SV=1	3	120.091	291.987	219.319	386.427	292.314	313.942	0.121551	-0.652785	0.915242
P12814	Alpha-actinin-1 OS=Homo sapiens GN=ACTN1 PE=1 SV=2	128	255.261	301.104	291.769	346.008	285.384	335.24	0.171337	-0.188676	0.766149
Q08043	Alpha-actinin-3 OS=Homo sapiens GN=ACTN3 PE=1 SV=2	22	265.476	298.702	275.029	359.044	311.099	304.559	0.101655	-0.215932	0.992873
O43707	Alpha-actinin-4 OS=Homo sapiens GN=ACTN4 PE=1 SV=2	111	282.703	279.61	287.642	357.164	318.371	311.852	0.0797987	-0.216231	1.098
P35611	Alpha-adducin OS=Homo sapiens GN=ADD1 PE=1 SV=2	2	592.043	347.664	448.218	282.448	297.462	307.353	0.141468	0.645496	0.849343
P49419	Alpha-aminoadipic semialdehyde dehydrogenase OS=Homo sapiens GN=ALDH7A1 PE=1 SV=5	12	201.833	300.82	244.614	354.03	323.466	310.409	0.0904212	-0.402748	1.04373
Q9UDR5	Alpha-aminoadipic semialdehyde synthase, mitochondrial OS=Homo sapiens GN=AASS PE=1 SV=1	4	173.119	280.985	212.481	345.582	326.849	343.34	0.0615715	-0.607714	1.21062
Q9UBT7	Alpha-catulin OS=Homo sapiens GN=CTNNAL1 PE=1 SV=2	1	344.743	252.589	431.265	259.26	432.747	320.224	0.943568	0.0231372	0.0252266
P61163	Alpha-centractin OS=Homo sapiens GN=ACTR1A PE=1 SV=1	19	196.73	308.543	268.349	322.435	313.072	345.096	0.161368	-0.342041	0.792182
P02511	Alpha-crystallin B chain OS=Homo sapiens GN=CRYAB PE=1 SV=2	1	310.149	324.916	286.591	431.729	258.123	232.755	0.996445	-0.0014885	0.0015466
P06733	Alpha-enolase OS=Homo sapiens GN=ENO1 PE=1 SV=2	117	241.861	299.158	289.03	355.072	314.314	304.164	0.112962	-0.230058	0.947066
J3KMX3	Alpha-fetoprotein OS=Homo sapiens GN=AFP PE=1 SV=1	5	253.114	268.913	381.899	302.945	342.095	344.485	0.562025	-0.130531	0.250244
P06280	Alpha-galactosidase A OS=Homo sapiens GN=GLA PE=1 SV=1	2	298.326	372.731	309.596	429.353	283.188	172.844	0.716979	0.147438	0.144494
Q12800	Alpha-globin transcription factor CP2 OS=Homo sapiens GN=TFCP2 PE=1 SV=2	2	304.929	309.782	183.433	375.756	304.59	302.097	0.283859	-0.299725	0.546898
Q96Q83	Alpha-ketoglutarate-dependent dioxygenase alkB homolog 3 OS=Homo sapiens GN=ALKBH3 PE=1 SV=1	1	178.305	338.845	202.419	276.975	319.887	388.825	0.222407	-0.453997	0.652851
Q9C0B1	Alpha-ketoglutarate-dependent dioxygenase FTO OS=Homo sapiens GN=FTO PE=1 SV=3	5	140.852	290.072	264.256	340.474	334.964	324.431	0.15684	-0.524355	0.804544
Q16706	Alpha-mannosidase 2 OS=Homo sapiens GN=MAN2A1 PE=1 SV=2	12	361.691	316.005	333.526	323.487	318.865	307.543	0.260669	0.0902604	0.583911
P49641	Alpha-mannosidase 2x OS=Homo sapiens GN=MAN2A2 PE=2 SV=3	2	267.436	319.675	266.268	307.384	322.039	344.064	0.13882	-0.189974	0.857549
P17050	Alpha-N-acetylgalactosaminidase OS=Homo sapiens GN=NAGA PE=1 SV=2	4	502.512	326.265	329.743	316.228	321.206	299.61	0.331805	0.306094	0.479117
Q8NDV1	Alpha-N-acetylgalactosaminide alpha-2,6-sialyltransferase 3 OS=Homo sapiens GN=ST6GALNAC3 PE=2 SV=1	1	1394.16	275.29	508.667	258.63	292.88	336.971	0.334225	1.29367	0.475962
P54802	Alpha-N-acetylglucosaminidase OS=Homo sapiens GN=NAGLU PE=1 SV=2	3	580.56	352.352	381.632	314.624	346.759	243.085	0.18766	0.539422	0.726629
J3KNQ4	Alpha-parvin OS=Homo sapiens GN=PARVA PE=1 SV=1	10	166.293	285.388	256.731	310.934	354.101	349.152	0.090458	-0.517664	1.04355
P54920	Alpha-soluble NSF attachment protein OS=Homo sapiens GN=NAPA PE=1 SV=3	11	266.277	401.784	370.45	274.475	290.888	317.632	0.332953	0.23404	0.477618
P37840	Alpha-synuclein OS=Homo sapiens GN=SNCA PE=1 SV=1	5	153.417	346.552	274.281	288.22	325.087	347.966	0.385816	-0.312148	0.413619
P40222	Alpha-taxilin OS=Homo sapiens GN=TXLNA PE=1 SV=3	9	469.794	346.211	340.588	307.875	302.06	308.352	0.199994	0.332865	0.698983
Q96Q42	Alsin OS=Homo sapiens GN=ALS2 PE=1 SV=2	2	335.74	306.811	401.907	318.612	348.405	281.024	0.407083	0.139733	0.390317
Q06203	Amidophosphoribosyltransferase OS=Homo sapiens GN=PPAT PE=1 SV=1	10	497.078	319.841	419.173	256.584	343.031	336.875	0.183044	0.40045	0.737444
P21397	Amine oxidase [flavin-containing] A OS=Homo sapiens GN=MAOA PE=1 SV=1	5	468.324	296.808	344.681	332.219	339.246	287.054	0.431723	0.211437	0.364795
Q12904	Aminoacyl tRNA synthase complex-interacting multifunctional protein 1 OS=Homo sapiens GN=AIMP1 PE=1 SV=2	17	185.06	319.421	331.289	334.565	308.331	310.16	0.493567	-0.189455	0.306653
Q13155	Aminoacyl tRNA synthase complex-interacting multifunctional protein 2 OS=Homo sapiens GN=AIMP2 PE=1 SV=2	3	474.368	330.354	435.605	291.091	287.829	327.885	0.112831	0.451854	0.947572
Q9H4A4	Aminopeptidase B OS=Homo sapiens GN=RNPEP PE=1 SV=2	15	375.764	307.744	322.894	319.056	356.19	291.583	0.660644	0.057874	0.180032
P15144	Aminopeptidase N OS=Homo sapiens GN=ANPEP PE=1 SV=4	42	445.057	337.476	343.632	331.472	314.105	277.614	0.182365	0.286716	0.739058
Q9Y4X0	AMME syndrome candidate gene 1 protein OS=Homo sapiens GN=AMMECR1 PE=1 SV=1	1	1224.42	243.569	332.357	305.533	340.299	321.807	0.469022	0.895733	0.328807
Q01433	AMP deaminase 2 OS=Homo sapiens GN=AMPD2 PE=1 SV=2	6	258.562	298.641	260.714	409.254	325.238	236.571	0.415364	-0.247611	0.381572
J3KPL8	Amyloid beta A4 precursor protein-binding family B member 1 OS=Homo sapiens GN=APBB1 PE=1 SV=1	1	839.733	300.082	395.461	222.249	375.866	354.971	0.364323	0.68782	0.438514
Q92870	Amyloid beta A4 precursor protein-binding family B member 2 OS=Homo sapiens GN=APBB2 PE=1 SV=3	1	747.793	311.259	492.857	218.832	345.221	354.883	0.232087	0.756007	0.63435
P05067	Amyloid beta A4 protein OS=Homo sapiens GN=APP PE=1 SV=3	8	234.311	412.599	309.018	287.804	226.354	361.958	0.70421	0.125779	0.152298
Q06481	Amyloid-like protein 2 OS=Homo sapiens GN=APLP2 PE=1 SV=2	4	874.442	301.282	372.804	261.993	430.601	266.137	0.391673	0.691701	0.407076
Q8TCF1	AN1-type zinc finger protein 1 OS=Homo sapiens GN=ZFAND1 PE=1 SV=1	2	304.045	281.679	171.066	395.655	284.307	319.464	0.20255	-0.401208	0.693467
Q6FI81	Anamorsin OS=Homo sapiens GN=CIAPIN1 PE=1 SV=2	11	175.12	282.962	216.254	388.432	303.581	307.369	0.0617943	-0.567568	1.20905
Q9H1A4	Anaphase-promoting complex subunit 1 OS=Homo sapiens GN=ANAPC1 PE=1 SV=1	3	363.735	347.665	357.631	286.631	349.152	296.87	0.136652	0.19689	0.864383
Q9UJX6	Anaphase-promoting complex subunit 2 OS=Homo sapiens GN=ANAPC2 PE=1 SV=1	3	516.997	383.786	459.337	215.805	316.186	346.049	0.0434941	0.631374	1.36157
Q9UJX3	Anaphase-promoting complex subunit 7 OS=Homo sapiens GN=ANAPC7 PE=1 SV=4	10	368.206	344.393	401.105	274.833	293.496	346.724	0.0753287	0.28344	1.12304
Q9Y679	Ancient ubiquitous protein 1 OS=Homo sapiens GN=AUP1 PE=1 SV=1	4	437.465	328.332	342.904	345.801	412.319	189.73	0.522675	0.226141	0.281768
C9JEH3	Angio-associated migratory cell protein OS=Homo sapiens GN=AAMP PE=1 SV=1	3	296.178	354.475	368.45	319.131	277.842	309.977	0.233386	0.168204	0.631926
Q8IY63	Angiomotin-like protein 1 OS=Homo sapiens GN=AMOTL1 PE=1 SV=1	1	651.497	309.304	418.831	282.864	254.935	375.143	0.259361	0.595687	0.586096
Q9Y2J4	Angiomotin-like protein 2 OS=Homo sapiens GN=AMOTL2 PE=1 SV=3	1	900.757	377.573	609.608	202.715	250.219	359.718	0.131669	1.2161	0.880518
Q02763	Angiopoietin-1 receptor OS=Homo sapiens GN=TEK PE=1 SV=2	4	277.132	430.3	283.511	313.266	282.417	276.684	0.514983	0.183867	0.288207
Q9BY76	Angiopoietin-related protein 4 OS=Homo sapiens GN=ANGPTL4 PE=1 SV=2	4	172.907	298.01	299.356	350.953	312.761	312.45	0.23859	-0.341754	0.622348
P12821	Angiotensin-converting enzyme OS=Homo sapiens GN=ACE PE=1 SV=1	18	279.528	348.954	350.024	320.791	279.868	316.327	0.496019	0.0936809	0.304501
H7C3C4	Anion exchange protein (Fragment) OS=Homo sapiens GN=SLC4A7 PE=1 SV=1	4	187.684	313.464	170.958	355.952	383.96	269.563	0.122857	-0.586845	0.9106
P04920	Anion exchange protein 2 OS=Homo sapiens GN=SLC4A2 PE=1 SV=4	1	349.99	365.236	389.649	305.754	343.834	256.703	0.103103	0.285839	0.986729
Q9P0K7	Ankycorbin OS=Homo sapiens GN=RAI14 PE=1 SV=2	31	265.035	304.547	302.179	320.065	352.236	307.44	0.123408	-0.168469	0.908655
Q8IWZ3	Ankyrin repeat and KH domain-containing protein 1 OS=Homo sapiens GN=ANKHD1 PE=1 SV=1	14	311.169	327.023	354.007	302.92	302.312	334.537	0.348573	0.0783242	0.457707
Q86XL3	Ankyrin repeat and LEM domain-containing protein 2 OS=Homo sapiens GN=ANKLE2 PE=1 SV=4	10	254.686	304.185	326.311	321.401	306.798	336.728	0.33907	-0.124445	0.46971
Q8IV38	Ankyrin repeat and MYND domain-containing protein 2 OS=Homo sapiens GN=ANKMY2 PE=1 SV=1	3	212.694	330.084	273.404	326.645	339.16	300.097	0.276021	-0.242987	0.559058
Q9NWX5	Ankyrin repeat and SOCS box protein 6 OS=Homo sapiens GN=ASB6 PE=1 SV=1	1	267.27	303.039	418.508	276.646	387.403	303.239	0.905652	0.0317598	0.0430386
Q9H8Y5	Ankyrin repeat and zinc finger domain-containing protein 1 OS=Homo sapiens GN=ANKZF1 PE=1 SV=1	2	359.844	380.576	436.963	264.847	298.148	317.96	0.0294403	0.418444	1.53106
Q15327	Ankyrin repeat domain-containing protein 1 OS=Homo sapiens GN=ANKRD1 PE=1 SV=2	4	182.799	234.117	210.18	345.892	375.95	340.682	0.00196282	-0.760739	2.70712
Q8IZ07	Ankyrin repeat domain-containing protein 13A OS=Homo sapiens GN=ANKRD13A PE=1 SV=3	1	420.89	321.305	369.228	283.479	341.222	321.593	0.190925	0.232049	0.719137
O75179	Ankyrin repeat domain-containing protein 17 OS=Homo sapiens GN=ANKRD17 PE=1 SV=3	17	403.386	340.235	402.086	269.313	328.097	326.892	0.0608352	0.309802	1.21585
Q6AI12	Ankyrin repeat domain-containing protein 40 OS=Homo sapiens GN=ANKRD40 PE=1 SV=2	1	114.972	388.448	445.804	375.542	303.096	185.009	0.821485	0.136307	0.0854002
Q9ULJ7	Ankyrin repeat domain-containing protein 50 OS=Homo sapiens GN=ANKRD50 PE=1 SV=4	7	327.748	326.89	369.314	312.163	345.531	284.146	0.295865	0.120594	0.528906
P04083	Annexin A1 OS=Homo sapiens GN=ANXA1 PE=1 SV=2	72	305.238	271.258	274.815	382.913	285.109	315.796	0.262409	-0.208705	0.581021
P50995	Annexin A11 OS=Homo sapiens GN=ANXA11 PE=1 SV=1	14	790.737	321.43	444.891	262.902	341.7	306.247	0.26325	0.773538	0.579631
P07355	Annexin A2 OS=Homo sapiens GN=ANXA2 PE=1 SV=2	141	363.445	297.975	360.454	271.495	345.19	356.686	0.661922	0.0701546	0.179193
P12429	Annexin A3 OS=Homo sapiens GN=ANXA3 PE=1 SV=3	19	164.044	263.821	229.05	344.948	322.577	357.253	0.0405686	-0.641533	1.39181
P09525	Annexin A4 OS=Homo sapiens GN=ANXA4 PE=1 SV=4	17	243.389	313.388	317.893	324.916	263.241	362.755	0.538537	-0.120575	0.268785
P08758	Annexin A5 OS=Homo sapiens GN=ANXA5 PE=1 SV=2	47	455.562	304.25	359.995	333.717	288.365	316.749	0.303879	0.254313	0.517299
P08133	Annexin A6 OS=Homo sapiens GN=ANXA6 PE=1 SV=3	63	305.464	321.687	276.567	369.815	286.797	290.238	0.667191	-0.0672626	0.17575
P20073	Annexin A7 OS=Homo sapiens GN=ANXA7 PE=1 SV=3	23	360.644	357.327	430.644	273.958	286.199	336.291	0.0542491	0.357602	1.26561
E5RK69	Annexin OS=Homo sapiens GN=ANXA6 PE=1 SV=1	50	343.852	312.405	280.221	363.245	297.443	293.944	0.845706	-0.0276985	0.0727808
Q9NW15	Anoctamin-10 OS=Homo sapiens GN=ANO10 PE=1 SV=2	10	394.211	336.53	322.185	308.245	310.918	317.33	0.218528	0.169064	0.660492
Q4KMQ2	Anoctamin-6 OS=Homo sapiens GN=ANO6 PE=1 SV=2	6	183.823	340.469	300.526	370.514	283.083	278.171	0.563069	-0.175893	0.249438
P58335	Anthrax toxin receptor 2 OS=Homo sapiens GN=ANTXR2 PE=1 SV=5	4	143.674	420.423	261.344	274.622	258.33	363.494	0.804512	-0.119051	0.0944672
P46013	Antigen KI-67 OS=Homo sapiens GN=MKI67 PE=1 SV=2	13	248.872	406.879	299.031	318.837	265.275	299.586	0.66967	0.111618	0.174139
Q03518	Antigen peptide transporter 1 OS=Homo sapiens GN=TAP1 PE=1 SV=2	5	249.944	280.594	314.77	338.827	320.777	326.226	0.120319	-0.221861	0.919666
X5CMH5	Antigen peptide transporter 2 OS=Homo sapiens GN=TAP2 PE=1 SV=1	5	250.134	258.905	304.458	331.622	347.1	333.629	0.0495857	-0.3155	1.30464
P01008	Antithrombin-III OS=Homo sapiens GN=SERPINC1 PE=1 SV=1	18	371.591	268.067	338.014	312.339	286.431	382.869	0.976373	-0.00584156	0.0103843
Q10567	AP-1 complex subunit beta-1 OS=Homo sapiens GN=AP1B1 PE=1 SV=2	23	398.035	316.309	290.617	354.166	328.574	271.394	0.69932	0.0748744	0.155324
O43747	AP-1 complex subunit gamma-1 OS=Homo sapiens GN=AP1G1 PE=1 SV=5	7	318.323	316.207	312.727	308.298	384.215	281.39	0.800254	-0.0400211	0.0967723
O75843	AP-1 complex subunit gamma-like 2 OS=Homo sapiens GN=AP1G2 PE=1 SV=1	1	594.029	349.462	585.716	256.715	323.605	280.919	0.101455	0.828298	0.993727
Q9BXS5	AP-1 complex subunit mu-1 OS=Homo sapiens GN=AP1M1 PE=1 SV=3	13	335.023	321.307	330.378	313.422	336.121	304.086	0.371947	0.0491959	0.429519
H7C1E4	AP-1 complex subunit sigma-1A (Fragment) OS=Homo sapiens GN=AP1S1 PE=1 SV=1	4	136.618	375.227	136.92	217.469	340.015	435.346	0.324528	-0.61385	0.488748
C9JZK4	AP-1 complex subunit sigma-3 (Fragment) OS=Homo sapiens GN=AP1S3 PE=4 SV=1	1	372.163	298.883	432.392	250.633	348.986	359.299	0.406085	0.202527	0.391383
O95782	AP-2 complex subunit alpha-1 OS=Homo sapiens GN=AP2A1 PE=1 SV=3	38	380.664	310.397	343.782	319.401	323.713	309.356	0.307377	0.119666	0.512328
A0A0G2JQM1	AP-2 complex subunit alpha-2 (Fragment) OS=Homo sapiens GN=AP2A2 PE=1 SV=1	20	329.693	310.826	348.865	312.397	355.149	293.944	0.68805	0.0412607	0.16238
O94973	AP-2 complex subunit alpha-2 OS=Homo sapiens GN=AP2A2 PE=1 SV=2	23	456.421	304.895	377.213	309.836	350.118	291.463	0.289064	0.259023	0.539006
P63010	AP-2 complex subunit beta OS=Homo sapiens GN=AP2B1 PE=1 SV=1	38	334.306	303.882	259.655	350.193	350.988	279.543	0.438354	-0.127384	0.358175
Q96CW1	AP-2 complex subunit mu OS=Homo sapiens GN=AP2M1 PE=1 SV=2	11	426.213	264.291	321.677	408.623	326.982	238.06	0.860172	0.0559696	0.0654146
M0QYZ2	AP-2 complex subunit sigma OS=Homo sapiens GN=AP2S1 PE=1 SV=1	3	1023.43	314.467	472.532	230.722	318.302	349.433	0.291554	1.01081	0.535282
A0A096LP25	AP2-associated protein kinase 1 (Fragment) OS=Homo sapiens GN=AAK1 PE=1 SV=1	9	373.426	363.955	285.631	348.419	277.831	284.027	0.355714	0.168445	0.448899
Q2M2I8	AP2-associated protein kinase 1 OS=Homo sapiens GN=AAK1 PE=1 SV=3	8	397.022	364.936	353.937	364.495	257.802	260.956	0.146062	0.337304	0.835463
O00203	AP-3 complex subunit beta-1 OS=Homo sapiens GN=AP3B1 PE=1 SV=3	17	315.163	331.815	339.967	343.114	299.832	287.447	0.387543	0.0851282	0.411681
O14617	AP-3 complex subunit delta-1 OS=Homo sapiens GN=AP3D1 PE=1 SV=1	10	196.48	315.103	258.189	341.499	355.43	285.695	0.167264	-0.352207	0.776597
Q9Y2T2	AP-3 complex subunit mu-1 OS=Homo sapiens GN=AP3M1 PE=1 SV=1	10	420.737	353.553	380.384	276.038	355.31	291.19	0.0709224	0.323807	1.14922
Q92572	AP-3 complex subunit sigma-1 OS=Homo sapiens GN=AP3S1 PE=1 SV=1	3	478.339	375.64	454.773	252.385	279.808	340.456	0.0242117	0.584718	1.61597
Q96N21	AP-4 complex accessory subunit tepsin OS=Homo sapiens GN=ENTHD2 PE=1 SV=1	1	158.736	383.519	1073.48	160.872	178.052	385.348	0.394446	1.15759	0.404013
Q9UPM8	AP-4 complex subunit epsilon-1 OS=Homo sapiens GN=AP4E1 PE=1 SV=2	2	692.562	390.645	937.202	97.0126	372.364	307.614	0.10221	1.37868	0.990508
C9JC87	AP-4 complex subunit mu-1 OS=Homo sapiens GN=AP4M1 PE=1 SV=1	1	370.605	309.852	249.599	369.866	333.272	265.729	0.794334	-0.0589809	0.0999966
O43299	AP-5 complex subunit zeta-1 OS=Homo sapiens GN=AP5Z1 PE=1 SV=2	1	956.748	453.341	800.931	94.5124	263.235	368.757	0.0594258	1.60567	1.22602
P02647	Apolipoprotein A-I OS=Homo sapiens GN=APOA1 PE=1 SV=1	2	127.794	360.644	278.192	247.611	273.576	427.566	0.530934	-0.307503	0.274959
P02649	Apolipoprotein E OS=Homo sapiens GN=APOE PE=1 SV=1	6	344.491	264.139	423.586	304.396	202.512	442.062	0.758114	0.121311	0.120265
Q9BZZ5	Apoptosis inhibitor 5 OS=Homo sapiens GN=API5 PE=1 SV=3	6	171.455	286.382	261.578	376.858	324.268	290.793	0.10914	-0.463398	0.962018
Q07812	Apoptosis regulator BAX OS=Homo sapiens GN=BAX PE=1 SV=1	1	712.579	255.053	407.685	293.385	281.733	383.132	0.411176	0.521289	0.385972
Q9ULZ3	Apoptosis-associated speck-like protein containing a CARD OS=Homo sapiens GN=PYCARD PE=1 SV=2	1	176.182	327.354	214.174	279.748	383.073	341.213	0.165259	-0.484334	0.781834
O95831	Apoptosis-inducing factor 1, mitochondrial OS=Homo sapiens GN=AIFM1 PE=1 SV=1	10	218.115	294.543	327.207	334.325	324.748	316.122	0.296513	-0.215533	0.527957
Q9BRQ8	Apoptosis-inducing factor 2 OS=Homo sapiens GN=AIFM2 PE=1 SV=1	2	207.764	404.671	477.155	246.107	252.135	356.513	0.444781	0.350203	0.351854
Q96KQ4	Apoptosis-stimulating of p53 protein 1 OS=Homo sapiens GN=PPP1R13B PE=1 SV=3	1	265.731	350.052	232.638	363.917	294.156	282.678	0.519051	-0.149035	0.28479
Q13625	Apoptosis-stimulating of p53 protein 2 OS=Homo sapiens GN=TP53BP2 PE=1 SV=2	3	685.237	292.578	377.658	288.517	392.294	280.59	0.387472	0.495587	0.41176
Q9UKV3	Apoptotic chromatin condensation inducer in the nucleus OS=Homo sapiens GN=ACIN1 PE=1 SV=2	16	315.581	308.059	301.435	351.093	300.798	305.523	0.574847	-0.049571	0.240448
O14727	Apoptotic protease-activating factor 1 OS=Homo sapiens GN=APAF1 PE=1 SV=2	4	414.685	296.729	268.252	368.397	327.043	275.574	0.95918	0.0127991	0.0181
Q96II5	ARAF protein OS=Homo sapiens GN=ARAF PE=1 SV=1	3	345.941	330.779	390.173	348.718	317.637	252.714	0.227141	0.215172	0.643705
B0YIW6	Archain 1, isoform CRA_a OS=Homo sapiens GN=ARCN1 PE=1 SV=1	29	245.63	333.433	247.253	381.115	255.434	303.146	0.466159	-0.185498	0.331466
Q9Y2X7	ARF GTPase-activating protein GIT1 OS=Homo sapiens GN=GIT1 PE=1 SV=2	4	882.782	295.565	471.042	224.359	350.034	354.822	0.300056	0.827847	0.522798
Q14161	ARF GTPase-activating protein GIT2 OS=Homo sapiens GN=GIT2 PE=1 SV=2	4	659.261	316.365	413.133	240.34	326.184	365.314	0.271297	0.575646	0.566555
P53367	Arfaptin-1 OS=Homo sapiens GN=ARFIP1 PE=1 SV=2	5	274.846	354.537	343.721	323.084	300.783	294.361	0.54806	0.0837408	0.261172
A0A087X1E4	Arfaptin-2 OS=Homo sapiens GN=ARFIP2 PE=1 SV=1	5	150.953	278.7	364.929	320.206	260.94	390.589	0.470693	-0.290367	0.327262
P52594	Arf-GAP domain and FG repeat-containing protein 1 OS=Homo sapiens GN=AGFG1 PE=1 SV=2	5	361.538	383.873	289.066	353.599	270.68	267.586	0.302026	0.214006	0.519956
O95081	Arf-GAP domain and FG repeat-containing protein 2 OS=Homo sapiens GN=AGFG2 PE=1 SV=2	1	51.4374	367.431	149.802	397.104	271.723	279.766	0.309594	-0.738195	0.509208
Q15057	Arf-GAP with coiled-coil, ANK repeat and PH domain-containing protein 2 OS=Homo sapiens GN=ACAP2 PE=1 SV=3	12	227.812	332.665	275.525	329.63	283.047	337.824	0.349165	-0.185184	0.456969
Q96P47	Arf-GAP with GTPase, ANK repeat and PH domain-containing protein 3 OS=Homo sapiens GN=AGAP3 PE=1 SV=2	4	534.681	320.689	363.141	282.968	325.553	330.474	0.288413	0.37593	0.539985
Q96P48	Arf-GAP with Rho-GAP domain, ANK repeat and PH domain-containing protein 1 OS=Homo sapiens GN=ARAP1 PE=1 SV=3	4	544.936	388.356	456.448	240.159	316.357	312.026	0.0416365	0.678146	1.38053
Q8WWN8	Arf-GAP with Rho-GAP domain, ANK repeat and PH domain-containing protein 3 OS=Homo sapiens GN=ARAP3 PE=1 SV=1	3	383.333	350.207	410.144	281.913	268.105	350.68	0.0667078	0.344573	1.17582
Q9ULH1	Arf-GAP with SH3 domain, ANK repeat and PH domain-containing protein 1 OS=Homo sapiens GN=ASAP1 PE=1 SV=4	4	211.227	313.403	281.577	320.459	375.099	290.021	0.203708	-0.289823	0.690992
O43150	Arf-GAP with SH3 domain, ANK repeat and PH domain-containing protein 2 OS=Homo sapiens GN=ASAP2 PE=1 SV=3	3	300.389	356.099	304.116	350.241	293.163	275.058	0.653826	0.0647241	0.184538
P78540	Arginase-2, mitochondrial OS=Homo sapiens GN=ARG2 PE=1 SV=1	1	1176.95	516.266	906.753	170.739	184.318	250.68	0.0717957	2.10173	1.1439
Q9NWB6	Arginine and glutamate-rich protein 1 OS=Homo sapiens GN=ARGLU1 PE=1 SV=1	4	449.723	339.325	397.598	325.722	321.545	263.108	0.0828641	0.382355	1.08163
Q7L4I2	Arginine/serine-rich coiled-coil protein 2 OS=Homo sapiens GN=RSRC2 PE=1 SV=1	1	1473.03	409.542	297.173	155.085	448.264	282.85	0.368949	1.29846	0.433034
Q8TF01	Arginine/serine-rich protein PNISR OS=Homo sapiens GN=PNISR PE=1 SV=2	1	80.4894	404.183	195.702	355.342	118.691	410.144	0.629658	-0.378005	0.200896
P54136	Arginine--tRNA ligase, cytoplasmic OS=Homo sapiens GN=RARS PE=1 SV=2	33	257.991	275.864	295.137	364.133	354.28	277.163	0.170657	-0.264173	0.767875
P04424	Argininosuccinate lyase OS=Homo sapiens GN=ASL PE=1 SV=4	8	353.685	326.595	389.277	315.055	293.869	315.527	0.102132	0.210345	0.990838
P00966	Argininosuccinate synthase OS=Homo sapiens GN=ASS1 PE=1 SV=2	4	351.266	324.232	296.323	339.328	282.703	320.838	0.696526	0.0436325	0.157063
F5GXE4	Arginyl-tRNA--protein transferase 1 OS=Homo sapiens GN=ATE1 PE=1 SV=1	3	168.109	304.824	203.741	350.518	277.443	360.549	0.111309	-0.546793	0.953471
Q8N8R7	ARL14 effector protein OS=Homo sapiens GN=ARL14EP PE=1 SV=1	1	1123.38	340.573	493.458	278.515	292.695	280.588	0.263773	1.20036	0.57877
G5E9V6	Armadillo repeat containing 8, isoform CRA_e OS=Homo sapiens GN=ARMC8 PE=1 SV=1	4	406.548	290.675	318.909	285.803	330.001	365.47	0.796851	0.0503583	0.0986228
O00192	Armadillo repeat protein deleted in velo-cardio-facial syndrome OS=Homo sapiens GN=ARVCF PE=1 SV=1	5	479.652	308.905	376.836	312.424	299.228	324.574	0.262267	0.315888	0.581256
Q9NVT9	Armadillo repeat-containing protein 1 OS=Homo sapiens GN=ARMC1 PE=1 SV=1	2	586.005	295.408	304.549	356.276	312.649	284.019	0.503379	0.315594	0.298105
Q8N2F6	Armadillo repeat-containing protein 10 OS=Homo sapiens GN=ARMC10 PE=1 SV=1	1	267.485	215.895	343.531	310.306	471.611	282.975	0.328584	-0.364903	0.483354
Q6NXE6	Armadillo repeat-containing protein 6 OS=Homo sapiens GN=ARMC6 PE=1 SV=2	2	184.505	289.128	324.905	321.393	365.247	306.187	0.261324	-0.314181	0.582821
Q8IUR7	Armadillo repeat-containing protein 8 OS=Homo sapiens GN=ARMC8 PE=1 SV=2	10	243.667	317.515	272.552	296.586	398.361	297.678	0.267658	-0.251662	0.57242
Q9P291	Armadillo repeat-containing X-linked protein 1 OS=Homo sapiens GN=ARMCX1 PE=1 SV=1	4	329.327	298.546	273.644	316.172	366.808	309.013	0.283205	-0.137974	0.547899
Q7L311	Armadillo repeat-containing X-linked protein 2 OS=Homo sapiens GN=ARMCX2 PE=2 SV=1	5	336.399	317.738	325.623	328.232	326.3	297.926	0.473564	0.0407741	0.324621
Q9UH62	Armadillo repeat-containing X-linked protein 3 OS=Homo sapiens GN=ARMCX3 PE=1 SV=1	1	204.673	262.131	211.962	375.71	352.357	299.714	0.0171427	-0.598548	1.76592
P35869	Aryl hydrocarbon receptor OS=Homo sapiens GN=AHR PE=1 SV=2	2	67.7603	256.947	194.986	349.754	368.872	333.954	0.0813755	-1.0182	1.08951
A0A0C4DFZ2	Arylsulfatase A OS=Homo sapiens GN=ARSA PE=1 SV=1	1	427.757	359.276	373.239	295.273	229.44	365.213	0.133976	0.382705	0.872972
P15848	Arylsulfatase B OS=Homo sapiens GN=ARSB PE=1 SV=1	1	648.662	328.047	387.478	291.138	286.744	333.223	0.263421	0.582353	0.57935
Q5FYB0	Arylsulfatase J OS=Homo sapiens GN=ARSJ PE=2 SV=1	1	135.216	181.37	156.835	419.381	291.009	377.138	0.0224799	-1.19986	1.64821
Q9BVC5	Ashwin OS=Homo sapiens GN=C2orf49 PE=1 SV=1	3	296.741	287.875	317.694	302.804	352.63	335.403	0.174258	-0.135026	0.758807
P08243	Asparagine synthetase [glutamine-hydrolyzing] OS=Homo sapiens GN=ASNS PE=1 SV=4	16	306.355	312.385	308.194	346.523	333.595	280.284	0.637814	-0.0511731	0.195306
O43776	Asparagine--tRNA ligase, cytoplasmic OS=Homo sapiens GN=NARS PE=1 SV=1	24	208.044	295.604	241.372	332.453	319.785	344.063	0.0724857	-0.419301	1.13975
P17174	Aspartate aminotransferase, cytoplasmic OS=Homo sapiens GN=GOT1 PE=1 SV=3	13	230.156	329.573	288.042	331.654	302.235	319.164	0.347912	-0.168883	0.458531
P00505	Aspartate aminotransferase, mitochondrial OS=Homo sapiens GN=GOT2 PE=1 SV=3	23	304.184	287.752	290.415	326.524	362.377	305.579	0.143639	-0.172589	0.842727
P14868	Aspartate--tRNA ligase, cytoplasmic OS=Homo sapiens GN=DARS PE=1 SV=2	21	326.948	323.293	345.242	341.799	295.785	296.959	0.314759	0.0911357	0.502021
Q6PI48	Aspartate--tRNA ligase, mitochondrial OS=Homo sapiens GN=DARS2 PE=1 SV=1	5	482.137	315.8	343.34	318.654	316.509	306.278	0.32473	0.277706	0.488478
E7ETB3	Aspartyl aminopeptidase OS=Homo sapiens GN=DNPEP PE=1 SV=2	6	686.111	298.536	380.701	285.686	322.484	334.178	0.354081	0.534935	0.450897
Q12797	Aspartyl/asparaginyl beta-hydroxylase OS=Homo sapiens GN=ASPH PE=1 SV=3	10	296.901	363.155	304.212	310.941	300.323	311.57	0.579681	0.0633619	0.236811
Q15121	Astrocytic phosphoprotein PEA-15 OS=Homo sapiens GN=PEA15 PE=1 SV=2	6	194.663	286.988	320.847	467.131	233.026	237.279	0.638429	-0.224221	0.194887
Q9UBB4	Ataxin-10 OS=Homo sapiens GN=ATXN10 PE=1 SV=1	4	204.634	260.569	192.905	326.472	331.688	381.941	0.0102677	-0.660327	1.98853
Q99700	Ataxin-2 OS=Homo sapiens GN=ATXN2 PE=1 SV=2	12	278.757	327.437	253.541	372.895	295.545	282.389	0.444733	-0.145295	0.3519
Q8WWM7	Ataxin-2-like protein OS=Homo sapiens GN=ATXN2L PE=1 SV=2	19	260.402	299.449	247.527	361.181	314.84	305.727	0.0669814	-0.28211	1.17405
F5H211	Ataxin-3 OS=Homo sapiens GN=ATXN3 PE=1 SV=2	1	155.281	248.667	223.501	347.405	249.847	426.083	0.104982	-0.70571	0.978884
Q8NHH9	Atlastin-2 OS=Homo sapiens GN=ATL2 PE=1 SV=2	3	330.133	355.372	361.062	298.88	259.824	348.186	0.202523	0.206663	0.693525
Q6DD88	Atlastin-3 OS=Homo sapiens GN=ATL3 PE=1 SV=1	18	214.898	416.516	310.212	382.376	264.069	215.035	0.745059	0.128338	0.127809
Q8WXQ4	ATP synthase coupling factor B-like 1 OS=Homo sapiens GN=ATP5S PE=1 SV=1	1	122.038	325.445	168.207	310.268	342.638	352.757	0.164436	-0.70787	0.784004
P24539	ATP synthase F(0) complex subunit B1, mitochondrial OS=Homo sapiens GN=ATP5F1 PE=1 SV=2	14	201.533	336.717	361.076	223.645	355.568	384.702	0.774146	-0.100062	0.111177
Q8N5M1	ATP synthase mitochondrial F1 complex assembly factor 2 OS=Homo sapiens GN=ATPAF2 PE=1 SV=1	1	187.09	282.51	173.992	345.487	315.14	360.686	0.0516717	-0.666205	1.28675
P25705	ATP synthase subunit alpha, mitochondrial OS=Homo sapiens GN=ATP5A1 PE=1 SV=1	51	363.044	314.539	344.945	338.388	312.163	292.991	0.24506	0.11598	0.610728
F8W0P7	ATP synthase subunit beta, mitochondrial (Fragment) OS=Homo sapiens GN=ATP5B PE=1 SV=2	52	434.952	313.866	418.194	296.323	307.838	325.18	0.166426	0.328537	0.778779
P06576	ATP synthase subunit beta, mitochondrial OS=Homo sapiens GN=ATP5B PE=1 SV=3	82	476.96	322.736	474.476	277.458	298.935	331.423	0.129078	0.48909	0.889149
O75947	ATP synthase subunit d, mitochondrial OS=Homo sapiens GN=ATP5H PE=1 SV=3	4	771.914	284.636	468.44	263.286	346.291	326.029	0.29968	0.704827	0.523342
P30049	ATP synthase subunit delta, mitochondrial OS=Homo sapiens GN=ATP5D PE=1 SV=2	2	748.243	335.039	541.927	277.167	310.776	280.422	0.167725	0.904251	0.775403
P56385	ATP synthase subunit e, mitochondrial OS=Homo sapiens GN=ATP5I PE=1 SV=2	2	166.869	335.537	272.79	297.581	322.471	347.008	0.322625	-0.319044	0.491302
O75964	ATP synthase subunit g, mitochondrial OS=Homo sapiens GN=ATP5L PE=1 SV=3	1	447.583	338.046	307.075	374.22	311.373	236.799	0.385267	0.244452	0.414238
P36542	ATP synthase subunit gamma, mitochondrial OS=Homo sapiens GN=ATP5C1 PE=1 SV=1	10	313.908	293.868	318.759	323.73	341.774	312.789	0.204764	-0.0784206	0.688746
P48047	ATP synthase subunit O, mitochondrial OS=Homo sapiens GN=ATP5O PE=1 SV=1	12	808.746	307.781	402.683	231.616	373.648	339.204	0.338343	0.685746	0.470643
O43681	ATPase ASNA1 OS=Homo sapiens GN=ASNA1 PE=1 SV=2	1	153.903	334.073	142.729	281.765	264.257	447.773	0.228834	-0.655983	0.64048
Q8NBU5	ATPase family AAA domain-containing protein 1 OS=Homo sapiens GN=ATAD1 PE=1 SV=1	3	220.443	348.212	343.035	262.167	303.865	373.825	0.86838	-0.043897	0.0612903
Q9NVI7	ATPase family AAA domain-containing protein 3A OS=Homo sapiens GN=ATAD3A PE=1 SV=2	15	587.233	303.224	379.533	274.434	349.069	328.678	0.337781	0.415512	0.471365
Q5T9A4	ATPase family AAA domain-containing protein 3B OS=Homo sapiens GN=ATAD3B PE=1 SV=1	8	330.122	313.693	342.911	288.078	313.728	355.676	0.683231	0.0434049	0.165433
Q9UII2	ATPase inhibitor, mitochondrial OS=Homo sapiens GN=ATPIF1 PE=1 SV=1	3	201.999	255.301	205.954	437.1	283.13	287.619	0.140529	-0.603644	0.852235
Q96S55	ATPase WRNIP1 OS=Homo sapiens GN=WRNIP1 PE=1 SV=2	2	1129.4	391.607	526.11	291.722	256.17	244.932	0.206255	1.36852	0.685595
Q99758	ATP-binding cassette sub-family A member 3 OS=Homo sapiens GN=ABCA3 PE=1 SV=2	1	519.87	365.108	366.464	278.864	296.281	323.86	0.142287	0.47719	0.846836
Q9NRK6	ATP-binding cassette sub-family B member 10, mitochondrial OS=Homo sapiens GN=ABCB10 PE=1 SV=2	4	482.674	258.547	306.276	312.635	353.873	338.213	0.854854	0.0601513	0.0681082
Q9NP58	ATP-binding cassette sub-family B member 6, mitochondrial OS=Homo sapiens GN=ABCB6 PE=1 SV=1	2	750.545	374.54	534.563	246.704	307.575	290.6	0.126577	0.97406	0.897646
O75027	ATP-binding cassette sub-family B member 7, mitochondrial OS=Homo sapiens GN=ABCB7 PE=1 SV=2	1	130.027	323.543	145.622	271.239	352.003	399.398	0.138635	-0.771207	0.858128
Q9NUT2	ATP-binding cassette sub-family B member 8, mitochondrial OS=Homo sapiens GN=ABCB8 PE=1 SV=3	3	240.491	337.253	285.432	316.829	320.47	316.644	0.392268	-0.144249	0.406418
P33897	ATP-binding cassette sub-family D member 1 OS=Homo sapiens GN=ABCD1 PE=1 SV=2	1	260.822	140.123	154.161	660.256	232.535	158.197	0.402652	-0.920909	0.39507
P28288	ATP-binding cassette sub-family D member 3 OS=Homo sapiens GN=ABCD3 PE=1 SV=1	6	279.409	233.134	273.674	403.643	332.038	284.931	0.138672	-0.376437	0.858012
P61221	ATP-binding cassette sub-family E member 1 OS=Homo sapiens GN=ABCE1 PE=1 SV=1	28	288.108	258.22	275.62	374.302	330.517	300.995	0.0868648	-0.291244	1.06116
Q5STZ8	ATP-binding cassette sub-family F member 1 (Fragment) OS=Homo sapiens GN=ABCF1 PE=1 SV=7	5	85.6164	317.92	162.327	413.146	258.497	304.682	0.181864	-0.786907	0.740254
Q8NE71	ATP-binding cassette sub-family F member 1 OS=Homo sapiens GN=ABCF1 PE=1 SV=2	14	372.668	286.674	321.78	369.155	315.493	280.367	0.888396	0.0238815	0.0513932
Q9UG63	ATP-binding cassette sub-family F member 2 OS=Homo sapiens GN=ABCF2 PE=1 SV=2	7	449.252	291.265	323.576	301.961	373.48	307.216	0.647742	0.114865	0.188598
Q9NUQ8	ATP-binding cassette sub-family F member 3 OS=Homo sapiens GN=ABCF3 PE=1 SV=2	5	448.876	351.018	276.286	269.547	377.506	308.463	0.539952	0.171569	0.267645
P53396	ATP-citrate synthase OS=Homo sapiens GN=ACLY PE=1 SV=3	68	411.671	306.124	343.006	311.344	337.642	309.851	0.38809	0.145796	0.411068
Q8IW45	ATP-dependent (S)-NAD(P)H-hydrate dehydratase OS=Homo sapiens GN=CARKD PE=1 SV=1	2	924.729	313.841	516.253	243.072	348.013	305.517	0.250374	0.968787	0.601411
P17858	ATP-dependent 6-phosphofructokinase, liver type OS=Homo sapiens GN=PFKL PE=1 SV=6	30	521.13	287.562	398.823	293.969	361.345	306.235	0.348693	0.328608	0.457556
P08237	ATP-dependent 6-phosphofructokinase, muscle type OS=Homo sapiens GN=PFKM PE=1 SV=2	28	335.584	294.676	318.446	318.374	332.214	325.149	0.534105	-0.0405317	0.272373
Q01813	ATP-dependent 6-phosphofructokinase, platelet type OS=Homo sapiens GN=PFKP PE=1 SV=2	68	400.59	299.312	368.803	294.501	358.004	313.366	0.396391	0.145961	0.401877
O76031	ATP-dependent Clp protease ATP-binding subunit clpX-like, mitochondrial OS=Homo sapiens GN=CLPX PE=1 SV=2	7	198.875	265.897	296.676	310.729	374.135	336.704	0.0755349	-0.423968	1.12185
Q16740	ATP-dependent Clp protease proteolytic subunit, mitochondrial OS=Homo sapiens GN=CLPP PE=1 SV=1	4	293.296	334.627	373.343	304.799	246.589	366.753	0.547657	0.125037	0.261492
P46063	ATP-dependent DNA helicase Q1 OS=Homo sapiens GN=RECQL PE=1 SV=3	35	316.019	315.79	283.016	322.997	343.088	304.45	0.300858	-0.085282	0.521638
Q08211	ATP-dependent RNA helicase A OS=Homo sapiens GN=DHX9 PE=1 SV=4	37	435.069	319.196	326.858	302.147	341.823	310.235	0.377622	0.18016	0.422942
Q92499	ATP-dependent RNA helicase DDX1 OS=Homo sapiens GN=DDX1 PE=1 SV=2	37	249.262	295.128	282.317	354.359	332.029	295.377	0.0815353	-0.248003	1.08865
Q9NVP1	ATP-dependent RNA helicase DDX18 OS=Homo sapiens GN=DDX18 PE=1 SV=2	20	260.791	291.793	249.625	330.593	345.954	323.417	0.018621	-0.317898	1.73
Q9NUU7	ATP-dependent RNA helicase DDX19A OS=Homo sapiens GN=DDX19A PE=1 SV=1	16	300.712	303.409	333.345	331.624	327.377	304.205	0.560633	-0.0390776	0.251322
H3BQK0	ATP-dependent RNA helicase DDX19B OS=Homo sapiens GN=DDX19B PE=1 SV=1	13	331.655	305.875	341.415	303.103	338.146	324.447	0.778976	0.0196576	0.108476
Q9GZR7	ATP-dependent RNA helicase DDX24 OS=Homo sapiens GN=DDX24 PE=1 SV=1	14	200.26	291.413	232.74	380.006	312.052	298.569	0.0731063	-0.451531	1.13605
O00148	ATP-dependent RNA helicase DDX39A OS=Homo sapiens GN=DDX39A PE=1 SV=2	20	394.756	329.737	307.491	243.31	391.252	340.983	0.733311	0.0811408	0.134712
A0A0D9SF53	ATP-dependent RNA helicase DDX3X OS=Homo sapiens GN=DDX3X PE=1 SV=1	41	281.763	352.757	318.405	287.127	269.617	370.264	0.829423	0.0397802	0.0812238
O15523	ATP-dependent RNA helicase DDX3Y OS=Homo sapiens GN=DDX3Y PE=1 SV=2	37	271.9	352.292	320.214	287.535	279.384	362.427	0.893821	0.0231896	0.0487495
Q86XP3	ATP-dependent RNA helicase DDX42 OS=Homo sapiens GN=DDX42 PE=1 SV=1	12	262.408	305.375	256.84	360.619	317.417	297.201	0.10921	-0.242019	0.961737
Q9BQ39	ATP-dependent RNA helicase DDX50 OS=Homo sapiens GN=DDX50 PE=1 SV=1	7	282.424	344.184	265.472	275.907	308.298	373.268	0.591294	-0.102058	0.228197
Q8N8A6	ATP-dependent RNA helicase DDX51 OS=Homo sapiens GN=DDX51 PE=1 SV=3	2	527.766	310.355	395.79	276.865	324.221	339.06	0.257936	0.392282	0.588488
Q8TDD1	ATP-dependent RNA helicase DDX54 OS=Homo sapiens GN=DDX54 PE=1 SV=2	1	244.254	355.895	323.785	301.903	348.321	287.834	0.908691	-0.0218876	0.0415839
Q8NHQ9	ATP-dependent RNA helicase DDX55 OS=Homo sapiens GN=DDX55 PE=1 SV=3	1	140.182	383.348	66.1563	370.763	317.64	279.086	0.318144	-0.714297	0.497377
A0A087WYN9	ATP-dependent RNA helicase DHX29 OS=Homo sapiens GN=DHX29 PE=1 SV=1	20	590.409	340.859	384.913	323.454	324.555	257.739	0.211496	0.539175	0.674698
Q9H2U1	ATP-dependent RNA helicase DHX36 OS=Homo sapiens GN=DHX36 PE=1 SV=2	8	178.577	312.355	270.77	331.484	328.322	319.363	0.207266	-0.36233	0.683472
Q14562	ATP-dependent RNA helicase DHX8 OS=Homo sapiens GN=DHX8 PE=1 SV=1	3	299.415	291.188	310.862	333.234	297.257	341.705	0.219336	-0.108977	0.65889
Q8IYB8	ATP-dependent RNA helicase SUPV3L1, mitochondrial OS=Homo sapiens GN=SUPV3L1 PE=1 SV=1	5	265.666	272.311	252.272	354.99	341.955	311.414	0.0170429	-0.351631	1.76846
Q96TA2	ATP-dependent zinc metalloprotease YME1L1 OS=Homo sapiens GN=YME1L1 PE=1 SV=2	9	214.251	299.435	275.266	325.922	322.922	337.435	0.117884	-0.322057	0.928544
O14497	AT-rich interactive domain-containing protein 1A OS=Homo sapiens GN=ARID1A PE=1 SV=3	8	341.504	264.543	257.788	356.818	366.114	290.441	0.238242	-0.230336	0.622983
P29374	AT-rich interactive domain-containing protein 4A OS=Homo sapiens GN=ARID4A PE=1 SV=3	2	1195.77	307.102	557.312	258.064	306.25	300.485	0.270796	1.25234	0.567358
Q4LE39	AT-rich interactive domain-containing protein 4B OS=Homo sapiens GN=ARID4B PE=1 SV=2	2	418.871	291.756	307.641	347.159	323.789	297.473	0.726535	0.0724122	0.138743
O75882	Attractin OS=Homo sapiens GN=ATRN PE=1 SV=2	1	207.176	436.663	135.599	437.72	175.045	248.336	0.831729	-0.143748	0.0800183
Q9H1Y0	Autophagy protein 5 OS=Homo sapiens GN=ATG5 PE=1 SV=2	3	380.85	290.866	335.236	312.481	309.516	346.58	0.686665	0.0560558	0.163255
Q9BSB4	Autophagy-related protein 101 OS=Homo sapiens GN=ATG101 PE=1 SV=1	3	425.057	377.12	522.167	258.599	254.598	337.543	0.0444047	0.638489	1.35257
E7EVC7	Autophagy-related protein 16-1 OS=Homo sapiens GN=ATG16L1 PE=1 SV=1	4	398.978	291.951	372.615	287.248	368.696	318.519	0.502383	0.126201	0.298965
Q2TAZ0	Autophagy-related protein 2 homolog A OS=Homo sapiens GN=ATG2A PE=1 SV=3	1	620.564	291.598	257.085	269.174	280.58	428.33	0.652375	0.25755	0.185503
Q96BY7	Autophagy-related protein 2 homolog B OS=Homo sapiens GN=ATG2B PE=1 SV=5	6	598.911	336.68	442.03	272.894	318.19	312.229	0.169812	0.60888	0.770032
Q7Z3C6	Autophagy-related protein 9A OS=Homo sapiens GN=ATG9A PE=1 SV=3	4	509.868	274.175	362.688	338.871	361.486	272.138	0.496722	0.237766	0.303886
Q96BJ3	Axin interactor, dorsalization-associated protein OS=Homo sapiens GN=AIDA PE=1 SV=1	6	333.458	330.724	370.526	296.834	339.823	303.626	0.16446	0.138057	0.783939
Q13490	Baculoviral IAP repeat-containing protein 2 OS=Homo sapiens GN=BIRC2 PE=1 SV=2	3	313.804	299.341	444.977	311.25	337.717	294.506	0.500009	0.165453	0.301022
Q9NR09	Baculoviral IAP repeat-containing protein 6 OS=Homo sapiens GN=BIRC6 PE=1 SV=2	10	496.657	387.977	455.804	268.659	297.55	295.633	0.0291682	0.637209	1.53509
J3QTA2	BAG family molecular chaperone regulator 1 OS=Homo sapiens GN=BAG1 PE=1 SV=1	2	143.855	318.831	229.376	336.022	271.523	366.594	0.19846	-0.493227	0.702327
O95816	BAG family molecular chaperone regulator 2 OS=Homo sapiens GN=BAG2 PE=1 SV=1	4	393.908	340.193	402.598	334.039	277.235	289.485	0.0399672	0.335638	1.3983
O95817	BAG family molecular chaperone regulator 3 OS=Homo sapiens GN=BAG3 PE=1 SV=3	12	320.037	333.245	243.218	379.053	278.2	284.567	0.743587	-0.071147	0.128668
Q9UL15	BAG family molecular chaperone regulator 5 OS=Homo sapiens GN=BAG5 PE=1 SV=1	6	112.381	297.469	230.712	354.63	309.091	332.273	0.153663	-0.636799	0.813429
A0A0D9SG07	Band 4.1-like protein 1 OS=Homo sapiens GN=EPB41L1 PE=1 SV=2	2	98.1991	247.54	162.76	409.714	291.74	336.81	0.0354011	-1.02985	1.45098
H0Y5B0	Band 4.1-like protein 2 (Fragment) OS=Homo sapiens GN=EPB41L2 PE=1 SV=1	5	142.963	313.378	231.227	345.006	298.042	338.425	0.177181	-0.513446	0.751583
O43491	Band 4.1-like protein 2 OS=Homo sapiens GN=EPB41L2 PE=1 SV=1	17	217.926	314.98	275.025	338.818	309.602	320.087	0.190663	-0.261531	0.719733
A0A0A0MRA8	Band 4.1-like protein 3 OS=Homo sapiens GN=EPB41L3 PE=1 SV=1	16	165.871	310.844	244.163	305.947	313.516	370.803	0.152832	-0.458063	0.815785
Q9HCM4	Band 4.1-like protein 5 OS=Homo sapiens GN=EPB41L5 PE=1 SV=3	2	360.108	319.649	344.158	292.849	356.171	309.401	0.39331	0.0953647	0.405265
O75531	Barrier-to-autointegration factor OS=Homo sapiens GN=BANF1 PE=1 SV=1	1	403.333	192.562	134.112	486.508	461.501	142.127	0.436669	-0.578524	0.359847
P50895	Basal cell adhesion molecule OS=Homo sapiens GN=BCAM PE=1 SV=2	1	214.606	232.533	213.235	352.357	307.394	386.229	0.0236668	-0.6635	1.62586
P98160	Basement membrane-specific heparan sulfate proteoglycan core protein OS=Homo sapiens GN=HSPG2 PE=1 SV=4	195	565.43	378.475	476.802	276.594	304.952	278.411	0.0703917	0.724273	1.15248
Q68DE3	Basic helix-loop-helix domain-containing protein KIAA2018 OS=Homo sapiens GN=KIAA2018 PE=1 SV=3	1	171.28	297.007	290.165	300.019	374.751	327.937	0.175064	-0.402771	0.756802
Q7L1Q6	Basic leucine zipper and W2 domain-containing protein 1 OS=Homo sapiens GN=BZW1 PE=1 SV=1	21	509.566	283.485	326.354	308.262	409.327	273.071	0.628239	0.17627	0.201875
Q9Y6E2	Basic leucine zipper and W2 domain-containing protein 2 OS=Homo sapiens GN=BZW2 PE=1 SV=1	14	217.459	315.047	283.844	298.936	349.992	333.893	0.185494	-0.267741	0.73167
P35613	Basigin OS=Homo sapiens GN=BSG PE=1 SV=2	3	549.961	324.583	432.494	362.346	252.349	271.041	0.151246	0.561354	0.820315
P55061	Bax inhibitor 1 OS=Homo sapiens GN=TMBIM6 PE=1 SV=2	1	382.391	256.117	264.277	154.596	467.258	457.402	0.636124	-0.257582	0.196458
Q86UU0	B-cell CLL/lymphoma 9-like protein OS=Homo sapiens GN=BCL9L PE=1 SV=1	1	610.332	283.832	388.553	255.917	363.884	350.938	0.396885	0.402048	0.401336
O95999	B-cell lymphoma/leukemia 10 OS=Homo sapiens GN=BCL10 PE=1 SV=1	6	152.425	242.397	220.764	362.954	315.405	360.757	0.0178386	-0.755323	1.74864
Q9C0K0	B-cell lymphoma/leukemia 11B OS=Homo sapiens GN=BCL11B PE=1 SV=1	1	348.661	284.226	75.0613	364.206	274.941	385.158	0.332361	-0.53293	0.47839
P51572	B-cell receptor-associated protein 31 OS=Homo sapiens GN=BCAP31 PE=1 SV=3	18	131.469	332.617	155.29	429.216	184.834	331.69	0.317823	-0.610628	0.497814
Q9NYF8	Bcl-2-associated transcription factor 1 OS=Homo sapiens GN=BCLAF1 PE=1 SV=2	7	267.395	324.409	294.156	313.902	323.436	324.193	0.263504	-0.118091	0.579213
A0A087WX97	Bcl-2-like protein 13 OS=Homo sapiens GN=BCL2L13 PE=1 SV=1	1	140.084	142.745	227.194	137.749	129.316	859.21	0.485753	-1.14293	0.313584
Q14457	Beclin-1 OS=Homo sapiens GN=BECN1 PE=1 SV=2	3	215.552	309.314	263.44	351.295	339.8	288.445	0.135234	-0.313348	0.868916
Q5T5X7	BEN domain-containing protein 3 OS=Homo sapiens GN=BEND3 PE=1 SV=1	2	81.1018	302.475	225.606	312.571	319.678	373.872	0.170454	-0.723855	0.768392
H7C1N3	BET1 homolog (Fragment) OS=Homo sapiens GN=BET1 PE=1 SV=1	1	97.8502	374.573	238.029	303.996	336.299	310.262	0.42218	-0.420035	0.374502
Q96L58	Beta-1,3-galactosyltransferase 6 OS=Homo sapiens GN=B3GALT6 PE=1 SV=2	3	434.592	301.101	427.51	269.14	388.095	301.764	0.293677	0.278501	0.53213
Q6Y288	Beta-1,3-glucosyltransferase OS=Homo sapiens GN=B3GLCT PE=1 SV=2	2	214.526	319.446	324.326	282.79	329.44	356.171	0.439106	-0.174125	0.35743
P15291	Beta-1,4-galactosyltransferase 1 OS=Homo sapiens GN=B4GALT1 PE=1 SV=5	3	507.08	437.997	646.25	225.752	264.603	285.208	0.0386936	1.03691	1.41236
Q9UBV7	Beta-1,4-galactosyltransferase 7 OS=Homo sapiens GN=B4GALT7 PE=1 SV=1	1	868.444	304.361	456.461	273.63	304.421	329.14	0.28888	0.844745	0.539283
P02749	Beta-2-glycoprotein 1 OS=Homo sapiens GN=APOH PE=1 SV=3	1	684.566	382.326	480.751	166.223	270.021	429.329	0.126387	0.838346	0.898299
H0YL18	Beta-2-microglobulin OS=Homo sapiens GN=B2M PE=1 SV=1	3	252.419	342.527	271.141	330.49	312.649	305.197	0.425531	-0.130887	0.371069
Q13425	Beta-2-syntrophin OS=Homo sapiens GN=SNTB2 PE=1 SV=1	4	387.366	341.878	349.942	340.009	297.101	278.942	0.0804599	0.236443	1.09442
Q562R1	Beta-actin-like protein 2 OS=Homo sapiens GN=ACTBL2 PE=1 SV=2	192	257.196	300.021	306.595	363.895	227.342	356.806	0.600379	-0.134235	0.221574
P49407	Beta-arrestin-1 OS=Homo sapiens GN=ARRB1 PE=1 SV=2	7	356.691	344.652	335.424	299.45	322.952	310.683	0.0199135	0.152012	1.70085
A0A087WUB9	Beta-catenin-like protein 1 OS=Homo sapiens GN=CTNNBL1 PE=1 SV=1	5	75.2791	304.674	286.9	307.351	240.696	426.064	0.330664	-0.546718	0.480613
P42025	Beta-centractin OS=Homo sapiens GN=ACTR1B PE=1 SV=1	12	202.151	308.759	296.701	320.416	324.176	330.955	0.237941	-0.272551	0.623531
P13929	Beta-enolase OS=Homo sapiens GN=ENO3 PE=1 SV=5	24	252.405	301.399	293.499	325.955	333.222	320.862	0.093291	-0.209962	1.03016
P16278	Beta-galactosidase OS=Homo sapiens GN=GLB1 PE=1 SV=2	6	331.122	350.799	362.164	295.824	243.379	368.257	0.334772	0.202333	0.47525
P15907	Beta-galactoside alpha-2,6-sialyltransferase 1 OS=Homo sapiens GN=ST6GAL1 PE=1 SV=1	2	145.293	317.349	276.85	339.591	325.125	308.448	0.270786	-0.39615	0.567373
P07686	Beta-hexosaminidase subunit beta OS=Homo sapiens GN=HEXB PE=1 SV=3	13	216.36	332.829	350.946	345.567	285.771	297.529	0.849521	-0.0453306	0.0708257
Q93088	Betaine--homocysteine S-methyltransferase 1 OS=Homo sapiens GN=BHMT PE=1 SV=2	1	608.228	306.375	715.51	252.211	320.124	288.956	0.168547	0.920398	0.77328
Q9HBI1	Beta-parvin OS=Homo sapiens GN=PARVB PE=1 SV=1	6	230.906	319.684	306.193	269.267	350.064	359.658	0.364074	-0.192362	0.438811
P55957	BH3-interacting domain death agonist OS=Homo sapiens GN=BID PE=1 SV=1	2	399.414	250.599	336.838	338.417	301.247	351.958	0.974854	-0.00695767	0.0110605
O43252	Bifunctional 3'-phosphoadenosine 5'-phosphosulfate synthase 1 OS=Homo sapiens GN=PAPSS1 PE=1 SV=2	14	235.327	336.506	343.42	309.113	269.62	352.552	0.906445	-0.0250495	0.0426588
O95340	Bifunctional 3'-phosphoadenosine 5'-phosphosulfate synthase 2 OS=Homo sapiens GN=PAPSS2 PE=1 SV=2	20	433.387	337.158	390.283	291.417	310.848	317.662	0.092537	0.335562	1.03368
Q6NYC1	Bifunctional arginine demethylase and lysyl-hydroxylase JMJD6 OS=Homo sapiens GN=JMJD6 PE=1 SV=1	3	218.399	243.817	207.343	377.403	305.946	349.485	0.0139853	-0.625326	1.85433
P07814	Bifunctional glutamate/proline--tRNA ligase OS=Homo sapiens GN=EPRS PE=1 SV=5	50	223.611	341.815	228.853	364.512	268.893	311.867	0.354259	-0.251083	0.450679
P52848	Bifunctional heparan sulfate N-deacetylase/N-sulfotransferase 1 OS=Homo sapiens GN=NDST1 PE=1 SV=1	1	376.868	340.333	319.156	326.969	305.631	297.614	0.15921	0.155887	0.798029
Q9H6W3	Bifunctional lysine-specific demethylase and histidyl-hydroxylase NO66 OS=Homo sapiens GN=NO66 PE=1 SV=2	2	839.852	312.237	389.334	277.583	337.508	310.558	0.338203	0.735727	0.470822
P13995	Bifunctional methylenetetrahydrofolate dehydrogenase/cyclohydrolase, mitochondrial OS=Homo sapiens GN=MTHFD2 PE=1 SV=2	1	237.899	418.555	278.682	182.592	230.581	488.907	0.925991	0.0519209	0.0333934
P31939	Bifunctional purine biosynthesis protein PURH OS=Homo sapiens GN=ATIC PE=1 SV=3	27	341.217	299.702	293.77	334.266	322.389	315.801	0.495662	-0.0571474	0.304815
Q9Y223	Bifunctional UDP-N-acetylglucosamine 2-epimerase/N-acetylmannosamine kinase OS=Homo sapiens GN=GNE PE=1 SV=1	5	871.082	333.808	469.241	276.204	302.427	301.062	0.242166	0.928342	0.615886
P21810	Biglycan OS=Homo sapiens GN=BGN PE=1 SV=2	13	642.777	419.108	511.97	345.33	179.194	250.251	0.0338244	1.02245	1.47077
P53004	Biliverdin reductase A OS=Homo sapiens GN=BLVRA PE=1 SV=2	9	197.913	295.36	217.904	362.867	328.085	307.372	0.0640025	-0.489299	1.1938
Q6QNY1	Biogenesis of lysosome-related organelles complex 1 subunit 2 OS=Homo sapiens GN=BLOC1S2 PE=1 SV=1	2	74.6266	354.837	333.21	287.569	216.789	417.854	0.650851	-0.274031	0.186518
Q9NUP1	Biogenesis of lysosome-related organelles complex 1 subunit 4 OS=Homo sapiens GN=BLOC1S4 PE=1 SV=1	1	38.5333	359.316	293.717	319.269	255.019	357.566	0.50434	-0.430237	0.297277
Q8TDH9	Biogenesis of lysosome-related organelles complex 1 subunit 5 OS=Homo sapiens GN=BLOC1S5 PE=1 SV=1	1	373.774	415.244	291.88	182.662	325.858	404.572	0.504509	0.243399	0.297131
Q8NFC6	Biorientation of chromosomes in cell division protein 1-like 1 OS=Homo sapiens GN=BOD1L1 PE=1 SV=2	5	277.065	318.923	230.798	340.942	325.293	309.973	0.180692	-0.239675	0.743062
P07738	Bisphosphoglycerate mutase OS=Homo sapiens GN=BPGM PE=1 SV=2	7	419.733	311.086	368.389	273.426	348.254	336.467	0.300045	0.198146	0.522813
Q13867	Bleomycin hydrolase OS=Homo sapiens GN=BLMH PE=1 SV=1	9	231.96	281.102	198.347	403.198	280.243	311.01	0.110252	-0.483219	0.957614
Q9H3K6	BolA-like protein 2 OS=Homo sapiens GN=BOLA2 PE=1 SV=1	3	645.096	279.333	354.56	321.633	300.989	331.828	0.434472	0.422262	0.362038
P13497	Bone morphogenetic protein 1 OS=Homo sapiens GN=BMP1 PE=1 SV=2	4	374.989	344.118	386.487	300.703	303.137	311.293	0.0311149	0.272769	1.50703
P22004	Bone morphogenetic protein 6 OS=Homo sapiens GN=BMP6 PE=1 SV=1	1	1250.01	396.792	407.445	272.049	280.137	269.324	0.283193	1.32226	0.547917
Q9UQB8	Brain-specific angiogenesis inhibitor 1-associated protein 2 OS=Homo sapiens GN=BAIAP2 PE=1 SV=1	5	190.007	267.097	222.292	390.269	295.405	321.757	0.0413263	-0.568359	1.38377
M0QXF9	Branched-chain-amino-acid aminotransferase (Fragment) OS=Homo sapiens GN=BCAT2 PE=1 SV=1	6	276.95	312.332	286.766	315.508	330.667	327.335	0.0740921	-0.152186	1.13023
P54687	Branched-chain-amino-acid aminotransferase, cytosolic OS=Homo sapiens GN=BCAT1 PE=1 SV=3	15	285.519	340.412	234.25	341.193	290.128	319.48	0.442568	-0.144504	0.35402
Q6UWZ7	BRCA1-A complex subunit Abraxas OS=Homo sapiens GN=FAM175A PE=1 SV=2	1	363.466	339.969	78.2486	330.426	251.417	399.407	0.559348	-0.328038	0.252318
Q9NXR7	BRCA1-A complex subunit BRE OS=Homo sapiens GN=BRE PE=1 SV=2	1	277.049	373.83	468.471	212.162	354.129	338.921	0.375374	0.306333	0.425536
Q96RL1	BRCA1-A complex subunit RAP80 OS=Homo sapiens GN=UIMC1 PE=1 SV=2	1	308.14	385.078	248.265	244.738	405.57	304.317	0.946648	-0.0200004	0.0238114
Q7Z569	BRCA1-associated protein OS=Homo sapiens GN=BRAP PE=1 SV=2	3	850.674	323.816	497.002	298.753	312.14	267.868	0.229786	0.927594	0.638676
Q9P287	BRCA2 and CDKN1A-interacting protein OS=Homo sapiens GN=BCCIP PE=1 SV=1	2	740.225	438.496	468.539	190.88	243.926	376.211	0.0812681	1.02226	1.09008
P11274	Breakpoint cluster region protein OS=Homo sapiens GN=BCR PE=1 SV=2	10	245.836	297.548	233.823	344.785	329.123	320.003	0.052292	-0.354819	1.28156
P56945	Breast cancer anti-estrogen resistance protein 1 OS=Homo sapiens GN=BCAR1 PE=1 SV=2	12	763.302	302.268	592.043	234.325	306.613	347.699	0.191717	0.89944	0.717339
O75815	Breast cancer anti-estrogen resistance protein 3 OS=Homo sapiens GN=BCAR3 PE=1 SV=1	4	314.842	216.893	237.649	432.967	363.26	244.553	0.241618	-0.435888	0.616872
Q9Y6D6	Brefeldin A-inhibited guanine nucleotide-exchange protein 1 OS=Homo sapiens GN=ARFGEF1 PE=1 SV=2	6	244.449	333.479	256.842	322.884	296.852	338.214	0.277299	-0.198571	0.557051
Q9Y6D5	Brefeldin A-inhibited guanine nucleotide-exchange protein 2 OS=Homo sapiens GN=ARFGEF2 PE=1 SV=3	3	333.387	313.392	270.395	336.36	311.048	317.975	0.488787	-0.0739062	0.31088
Q5TH69	Brefeldin A-inhibited guanine nucleotide-exchange protein 3 OS=Homo sapiens GN=ARFGEF3 PE=1 SV=3	2	1568.95	327.656	473.586	294.392	278.682	263.193	0.321734	1.50297	0.492502
Q9NQY0	Bridging integrator 3 OS=Homo sapiens GN=BIN3 PE=1 SV=1	3	341.03	233.722	307.777	543.992	286.345	138.789	0.833277	-0.135043	0.0792106
Q9NWV8	BRISC and BRCA1-A complex member 1 OS=Homo sapiens GN=BABAM1 PE=1 SV=1	5	175.119	340.651	263.281	338.001	225.956	372.981	0.465147	-0.266238	0.33241
Q15018	BRISC complex subunit Abro1 OS=Homo sapiens GN=FAM175B PE=1 SV=2	2	162.708	305.917	316.789	315.125	354.212	312.671	0.316542	-0.322282	0.499569
Q5VW32	BRO1 domain-containing protein BROX OS=Homo sapiens GN=BROX PE=1 SV=1	6	396.978	329.436	392.898	212.059	392.821	355.812	0.447031	0.220465	0.349663
Q9NRL2	Bromodomain adjacent to zinc finger domain protein 1A OS=Homo sapiens GN=BAZ1A PE=1 SV=2	6	285.512	366.948	301.899	364.355	286.728	255.963	0.719494	0.0733559	0.142973
Q9UIF8	Bromodomain adjacent to zinc finger domain protein 2B OS=Homo sapiens GN=BAZ2B PE=1 SV=3	1	391.881	305.26	378.302	297.579	336.129	320.457	0.269634	0.172622	0.569225
O95696	Bromodomain-containing protein 1 OS=Homo sapiens GN=BRD1 PE=1 SV=1	1	195.368	362.374	294.887	320.274	340.38	276.929	0.629438	-0.137029	0.201047
A0A0G2JK44	Bromodomain-containing protein 2 OS=Homo sapiens GN=BRD2 PE=1 SV=1	4	223.487	358.501	308.547	330.738	265.284	322.13	0.849118	-0.0440594	0.0710321
Q15059	Bromodomain-containing protein 3 OS=Homo sapiens GN=BRD3 PE=1 SV=1	3	289.641	367.496	320.642	278.57	268.468	368.959	0.629555	0.0941662	0.200966
O60885	Bromodomain-containing protein 4 OS=Homo sapiens GN=BRD4 PE=1 SV=2	3	200.265	271.757	274.404	438.935	345.598	205.214	0.35703	-0.407062	0.447295
Q9H0E9	Bromodomain-containing protein 8 OS=Homo sapiens GN=BRD8 PE=1 SV=2	1	371.077	305.304	364.695	280.031	215.669	442.366	0.667955	0.150314	0.175253
Q13829	BTB/POZ domain-containing adapter for CUL3-mediated RhoA degradation protein 2 OS=Homo sapiens GN=TNFAIP1 PE=1 SV=1	2	168.089	320.776	346.774	332.796	275.561	334.337	0.596146	-0.173909	0.224647
Q9BX70	BTB/POZ domain-containing protein 2 OS=Homo sapiens GN=BTBD2 PE=1 SV=1	1	247.684	234.084	272.507	373.994	385.653	279.388	0.0938933	-0.462082	1.02737
Q96Q07	BTB/POZ domain-containing protein 9 OS=Homo sapiens GN=BTBD9 PE=2 SV=2	1	430.637	443.195	403.287	155.858	334.022	376.887	0.177365	0.559177	0.751133
J3QRK1	BTB/POZ domain-containing protein KCTD1 (Fragment) OS=Homo sapiens GN=KCTD1 PE=1 SV=1	1	472.938	291.385	359.839	312.167	366.781	289.505	0.440607	0.215096	0.355949
Q96CX2	BTB/POZ domain-containing protein KCTD12 OS=Homo sapiens GN=KCTD12 PE=1 SV=1	23	541.355	359.337	538.249	279.618	275.262	299.042	0.0813522	0.752832	1.08963
Q9NXV2	BTB/POZ domain-containing protein KCTD5 OS=Homo sapiens GN=KCTD5 PE=1 SV=1	2	529.601	326.601	345.572	354.142	263.34	294.021	0.271606	0.398846	0.56606
Q7L273	BTB/POZ domain-containing protein KCTD9 OS=Homo sapiens GN=KCTD9 PE=1 SV=1	1	882.685	464.788	634.437	277.722	231.656	209.803	0.0703323	1.46246	1.15285
Q9BRD0	BUD13 homolog OS=Homo sapiens GN=BUD13 PE=1 SV=1	2	786.001	289.046	405.158	350.719	256.457	303.746	0.332855	0.700397	0.477745
Q13410	Butyrophilin subfamily 1 member A1 OS=Homo sapiens GN=BTN1A1 PE=1 SV=3	6	242.76	321.478	322.791	322.956	348.749	289.367	0.484516	-0.115664	0.314692
Q7KYR7	Butyrophilin subfamily 2 member A1 OS=Homo sapiens GN=BTN2A1 PE=1 SV=3	2	884.746	274.536	210.827	253.028	641.184	171.013	0.717591	0.363132	0.144123
Q13895	Bystin OS=Homo sapiens GN=BYSL PE=1 SV=3	14	384.448	308.55	322.291	323.516	335.52	301.706	0.530455	0.0796701	0.275352
F5H2F4	C-1-tetrahydrofolate synthase, cytoplasmic OS=Homo sapiens GN=MTHFD1 PE=1 SV=1	41	269.054	321.739	297.914	352.79	298.065	298.37	0.444463	-0.0950443	0.352164
P11586	C-1-tetrahydrofolate synthase, cytoplasmic OS=Homo sapiens GN=MTHFD1 PE=1 SV=3	39	275.978	321.231	304.004	358.385	293.746	293.494	0.595947	-0.0693985	0.224792
Q9Y426	C2 domain-containing protein 2 OS=Homo sapiens GN=C2CD2 PE=1 SV=2	1	317.766	376.977	385.987	298.865	307.534	287.485	0.0916104	0.273849	1.03806
O14523	C2 domain-containing protein 2-like OS=Homo sapiens GN=C2CD2L PE=1 SV=3	1	929.124	357.996	516.198	278.599	312.607	255.81	0.201054	1.09019	0.696687
Q86YS7	C2 domain-containing protein 5 OS=Homo sapiens GN=C2CD5 PE=1 SV=1	1	189.761	453.88	318.756	294.447	258.946	295.459	0.670391	0.181119	0.173672
P04003	C4b-binding protein alpha chain OS=Homo sapiens GN=C4BPA PE=1 SV=2	1	242.709	347.119	284.568	333.239	315.416	293.148	0.54626	-0.107139	0.2626
O75844	CAAX prenyl protease 1 homolog OS=Homo sapiens GN=ZMPSTE24 PE=1 SV=2	10	344.135	313.535	298.279	283.317	357.239	337.533	0.792529	-0.0330316	0.100985
Q9Y256	CAAX prenyl protease 2 OS=Homo sapiens GN=RCE1 PE=1 SV=1	1	769.854	330.136	391.273	297.955	284.144	317.742	0.287834	0.728793	0.540859
Q8WUQ7	Cactin OS=Homo sapiens GN=CACTIN PE=1 SV=3	2	147.521	291.085	229.996	350.753	312.911	337.183	0.1084	-0.582003	0.964971
P27708	CAD protein OS=Homo sapiens GN=CAD PE=1 SV=3	37	312.057	338.107	342.133	291.322	329.34	321.316	0.326289	0.07508	0.486398
P55290	Cadherin-13 OS=Homo sapiens GN=CDH13 PE=1 SV=1	1	947.91	320.124	486.589	328.335	256.733	276.428	0.252792	1.02624	0.597236
P19022	Cadherin-2 OS=Homo sapiens GN=CDH2 PE=1 SV=4	4	206.785	226.115	266.908	331.809	390.542	336.531	0.00991245	-0.597511	2.00382
P33151	Cadherin-5 OS=Homo sapiens GN=CDH5 PE=1 SV=5	6	342.682	290.104	285.795	366.864	367.869	249.555	0.649894	-0.0996749	0.187158
Q99653	Calcineurin B homologous protein 1 OS=Homo sapiens GN=CHP1 PE=1 SV=3	7	368.16	347.558	366.339	388.082	231.391	265.516	0.300587	0.290047	0.52203
Q9Y6J0	Calcineurin-binding protein cabin-1 OS=Homo sapiens GN=CABIN1 PE=1 SV=1	1	134.16	270.311	318.96	342.924	299.894	351.306	0.239942	-0.458572	0.619894
Q16602	Calcitonin gene-related peptide type 1 receptor OS=Homo sapiens GN=CALCRL PE=1 SV=2	2	127.095	307.547	150.082	412.486	237.586	331.154	0.157771	-0.746829	0.801973
J3QK89	Calcium homeostasis endoplasmic reticulum protein OS=Homo sapiens GN=CHERP PE=1 SV=1	5	221.638	308.141	331.559	298.476	305.06	363.249	0.430636	-0.166614	0.36589
P49069	Calcium signal-modulating cyclophilin ligand OS=Homo sapiens GN=CAMLG PE=1 SV=1	2	198.776	315.398	256.72	220.262	309.852	468.89	0.416626	-0.373957	0.380254
Q8NE86	Calcium uniporter protein, mitochondrial OS=Homo sapiens GN=MCU PE=1 SV=1	1	493.69	306.161	388.613	268.392	356.52	330.58	0.291081	0.314782	0.535986
Q9NWR8	Calcium uniporter regulatory subunit MCUb, mitochondrial OS=Homo sapiens GN=CCDC109B PE=1 SV=2	1	629.684	266.549	406.617	373.021	224.463	328.169	0.361235	0.493128	0.442211
Q8IYU8	Calcium uptake protein 2, mitochondrial OS=Homo sapiens GN=MICU2 PE=1 SV=2	2	184.241	338.771	216.604	329.216	279.499	353.858	0.252766	-0.380118	0.597281
A0A0A0MS52	Calcium/calmodulin-dependent protein kinase (CaM kinase) II gamma, isoform CRA_a OS=Homo sapiens GN=CAMK2G PE=1 SV=1	4	277.268	312.009	314.556	331.372	339.673	294.057	0.332386	-0.0946262	0.478357
Q14012	Calcium/calmodulin-dependent protein kinase type 1 OS=Homo sapiens GN=CAMK1 PE=1 SV=1	1	635.86	334.97	369.612	284.749	359.945	282.435	0.281791	0.531867	0.550074
E9PBG7	Calcium/calmodulin-dependent protein kinase type II subunit delta OS=Homo sapiens GN=CAMK2D PE=1 SV=1	6	180.955	310.947	290.338	321.891	343.105	315.154	0.240645	-0.325391	0.618624
Q9P1Z2	Calcium-binding and coiled-coil domain-containing protein 1 OS=Homo sapiens GN=CALCOCO1 PE=1 SV=2	1	1370.88	325.145	670.574	229.125	279.116	304.319	0.233774	1.54227	0.631204
Q13137	Calcium-binding and coiled-coil domain-containing protein 2 OS=Homo sapiens GN=CALCOCO2 PE=1 SV=1	3	339.954	365.867	267.007	301.378	279.998	344.388	0.682134	0.071541	0.16613
O75746	Calcium-binding mitochondrial carrier protein Aralar1 OS=Homo sapiens GN=SLC25A12 PE=1 SV=2	16	366.919	323.227	392.3	297.949	307.538	326.485	0.11617	0.215938	0.934906
Q9UJS0	Calcium-binding mitochondrial carrier protein Aralar2 OS=Homo sapiens GN=SLC25A13 PE=1 SV=2	16	230.758	306.831	266.822	333.124	302.203	340.678	0.103742	-0.278954	0.984044
Q6NUK1	Calcium-binding mitochondrial carrier protein SCaMC-1 OS=Homo sapiens GN=SLC25A24 PE=1 SV=2	17	323.457	319.534	304.225	305.241	359.007	304.475	0.736299	-0.0323903	0.132946
Q9Y376	Calcium-binding protein 39 OS=Homo sapiens GN=CAB39 PE=1 SV=1	9	245.823	251.266	256.525	316.95	397.588	329.657	0.0587276	-0.470495	1.23116
A0A087X1P3	Calcium-dependent secretion activator 2 OS=Homo sapiens GN=CADPS2 PE=1 SV=1	2	282.994	315.452	402.127	303.99	328.715	310.5	0.647384	0.0851823	0.188838
Q9NP80	Calcium-independent phospholipase A2-gamma OS=Homo sapiens GN=PNPLA8 PE=1 SV=1	1	52.3565	322.948	233.81	272.084	338.23	391.514	0.23732	-0.717848	0.624666
Q9Y2V2	Calcium-regulated heat stable protein 1 OS=Homo sapiens GN=CARHSP1 PE=1 SV=2	2	859.847	311.659	407.356	404.594	243.16	226.702	0.297752	0.852428	0.526145
B4E2Q0	Calcium-transporting ATPase OS=Homo sapiens GN=ATP2C1 PE=1 SV=1	4	285.082	353.598	384.674	284.706	338.326	300.583	0.391767	0.147942	0.406972
Q9HB71	Calcyclin-binding protein OS=Homo sapiens GN=CACYBP PE=1 SV=2	18	132.965	287.813	214.807	431.556	272.981	278.427	0.168131	-0.629053	0.774352
E9PGZ1	Caldesmon OS=Homo sapiens GN=CALD1 PE=1 SV=1	41	224.998	325.637	303.399	327.827	314.38	313.556	0.38228	-0.162359	0.417618
E7EMB3	Calmodulin OS=Homo sapiens GN=CALM2 PE=1 SV=1	3	173.689	247.993	216.418	325.247	308.363	407.585	0.0276329	-0.706389	1.55857
Q5T5Y3	Calmodulin-regulated spectrin-associated protein 1 OS=Homo sapiens GN=CAMSAP1 PE=1 SV=2	3	781.242	286.42	466.023	244.368	361.752	335.315	0.303928	0.704068	0.517229
Q08AD1	Calmodulin-regulated spectrin-associated protein 2 OS=Homo sapiens GN=CAMSAP2 PE=1 SV=3	6	471.844	246.243	319.576	304.531	425.207	297.999	0.968673	0.0138677	0.0138226
P27824	Calnexin OS=Homo sapiens GN=CANX PE=1 SV=2	55	206.665	317.972	251.219	333.057	266.845	365.53	0.220461	-0.315385	0.656668
A0A0C4DGQ5	Calpain small subunit 1 OS=Homo sapiens GN=CAPNS1 PE=1 SV=1	3	550.632	302.001	330.843	365.476	281.464	287.78	0.405624	0.340425	0.391877
P07384	Calpain-1 catalytic subunit OS=Homo sapiens GN=CAPN1 PE=1 SV=1	21	330.75	309.49	321.06	273.747	309.743	385.075	0.948366	-0.0108622	0.0230241
P17655	Calpain-2 catalytic subunit OS=Homo sapiens GN=CAPN2 PE=1 SV=6	32	295.907	297.448	285.459	331.527	358.182	296.974	0.17491	-0.167029	0.757186
E7EV01	Calpain-5 OS=Homo sapiens GN=CAPN5 PE=1 SV=2	2	356.196	352.357	377.085	305.849	330.099	280.534	0.0389787	0.244365	1.40917
Q9Y6W3	Calpain-7 OS=Homo sapiens GN=CAPN7 PE=1 SV=1	2	271.696	299.226	355.63	278.3	283.632	402.846	0.804697	-0.0583268	0.0943674
H0Y944	Calpastatin (Fragment) OS=Homo sapiens GN=CAST PE=1 SV=1	16	251.835	290.008	168.972	440.6	316.956	235.869	0.260748	-0.482938	0.583779
A0A0C4DGB5	Calpastatin OS=Homo sapiens GN=CAST PE=1 SV=1	20	156.556	309.221	169.188	447.665	250.986	270.028	0.238103	-0.609339	0.623236
B4DUT8	Calponin OS=Homo sapiens GN=CNN2 PE=1 SV=1	17	210.935	287.855	259.54	402.101	260.977	307.878	0.227806	-0.35658	0.642435
Q15417	Calponin-3 OS=Homo sapiens GN=CNN3 PE=1 SV=1	20	300.632	316.832	244.97	339.146	286.609	339.708	0.289862	-0.162807	0.537809
P27797	Calreticulin OS=Homo sapiens GN=CALR PE=1 SV=1	55	249.058	331.023	257.183	360.837	270.448	314.892	0.380746	-0.176428	0.419365
O94985	Calsyntenin-1 OS=Homo sapiens GN=CLSTN1 PE=1 SV=1	1	299.243	386.887	361.332	303.344	321.143	270.763	0.183645	0.226535	0.736021
O43852	Calumenin OS=Homo sapiens GN=CALU PE=1 SV=2	24	133.185	335.954	195.435	369.519	210.683	370.374	0.300636	-0.516375	0.521959
P17612	cAMP-dependent protein kinase catalytic subunit alpha OS=Homo sapiens GN=PRKACA PE=1 SV=2	5	154.698	331.569	257.491	315.928	273.134	371.838	0.302044	-0.369551	0.519929
A0A0A0MS54	cAMP-dependent protein kinase catalytic subunit beta OS=Homo sapiens GN=PRKACB PE=1 SV=1	5	139.432	314.139	260.869	313.309	302.015	365.647	0.221528	-0.4574	0.654572
P51817	cAMP-dependent protein kinase catalytic subunit PRKX OS=Homo sapiens GN=PRKX PE=1 SV=1	3	230.71	271.313	245.928	350.123	325.645	334.652	0.00604974	-0.433942	2.21826
P10644	cAMP-dependent protein kinase type I-alpha regulatory subunit OS=Homo sapiens GN=PRKAR1A PE=1 SV=1	17	388.762	386.947	403.428	241.625	303.372	343.911	0.0787351	0.407625	1.10383
P13861	cAMP-dependent protein kinase type II-alpha regulatory subunit OS=Homo sapiens GN=PRKAR2A PE=1 SV=2	16	237.843	290.222	329.083	336.705	341.125	302.006	0.260588	-0.192997	0.584045
P31323	cAMP-dependent protein kinase type II-beta regulatory subunit OS=Homo sapiens GN=PRKAR2B PE=1 SV=3	12	230.84	303.534	321.439	354.933	312.783	294.418	0.3525	-0.168942	0.452841
Q08499	cAMP-specific 3',5'-cyclic phosphodiesterase 4D OS=Homo sapiens GN=PDE4D PE=1 SV=2	1	161.848	250.106	269.921	360.862	350.528	316.113	0.0582048	-0.591565	1.23504
Q9BSD7	Cancer-related nucleoside-triphosphatase OS=Homo sapiens GN=NTPCR PE=1 SV=1	4	241.905	291.544	250.12	372.946	274.28	330.387	0.138147	-0.319202	0.859657
P30622	CAP-Gly domain-containing linker protein 1 OS=Homo sapiens GN=CLIP1 PE=1 SV=2	33	275.749	358.901	318.986	301.119	281.668	339.064	0.738225	0.0489052	0.131811
Q9UDT6	CAP-Gly domain-containing linker protein 2 OS=Homo sapiens GN=CLIP2 PE=1 SV=1	12	330.938	316.144	311.694	307.3	343.366	314.79	0.869152	-0.0100157	0.0609043
B1AK88	Capping protein (Actin filament) muscle Z-line, beta, isoform CRA_d OS=Homo sapiens GN=CAPZB PE=1 SV=1	31	252.452	302.671	244.71	374.656	302.239	298.085	0.137382	-0.285676	0.86207
Q14444	Caprin-1 OS=Homo sapiens GN=CAPRIN1 PE=1 SV=2	11	278.854	339.86	391.068	267.086	354.196	318.765	0.603847	0.103239	0.219073
Q6IMN6	Caprin-2 OS=Homo sapiens GN=CAPRIN2 PE=1 SV=1	1	557.105	298.919	358.748	273.087	385.735	311.439	0.414281	0.32424	0.382705
Q8N1G2	Cap-specific mRNA (nucleoside-2'-O-)-methyltransferase 1 OS=Homo sapiens GN=CMTR1 PE=1 SV=1	4	318.178	266.85	357.339	320.811	197.39	442.562	0.941213	-0.0278912	0.0263119
Q8IYT2	Cap-specific mRNA (nucleoside-2'-O-)-methyltransferase 2 OS=Homo sapiens GN=CMTR2 PE=1 SV=2	1	657.706	343.244	614.958	243.652	276.557	328.136	0.114133	0.929621	0.942589
Q8NCH0	Carbohydrate sulfotransferase 14 OS=Homo sapiens GN=CHST14 PE=1 SV=2	2	515.678	321.312	372.497	317.789	300.958	306.075	0.24381	0.387146	0.612949
P16152	Carbonyl reductase [NADPH] 1 OS=Homo sapiens GN=CBR1 PE=1 SV=3	12	398.183	282.349	295.574	321.385	392.25	285.718	0.880173	-0.0339559	0.0554321
O75828	Carbonyl reductase [NADPH] 3 OS=Homo sapiens GN=CBR3 PE=1 SV=3	6	659.044	305.599	377.169	312.098	296.682	319.616	0.32959	0.53137	0.482026
Q96DG6	Carboxymethylenebutenolidase homolog OS=Homo sapiens GN=CMBL PE=1 SV=1	6	159.349	254.728	225.362	365.247	321.294	342.037	0.0287088	-0.685773	1.54198
O75976	Carboxypeptidase D OS=Homo sapiens GN=CPD PE=1 SV=2	4	666.31	388.604	414.198	235.38	357.609	288.855	0.145585	0.73635	0.836884
X6R8A1	Carboxypeptidase OS=Homo sapiens GN=CTSA PE=1 SV=1	5	387.678	396.578	432.731	217.728	305.532	356.117	0.0960439	0.468759	1.01753
H7C1Z7	Carboxy-terminal domain RNA polymerase II polypeptide A small phosphatase 1 (Fragment) OS=Homo sapiens GN=CTDSP1 PE=1 SV=1	2	245.881	320.188	320.521	298.304	299.033	360.291	0.504507	-0.111198	0.297133
P43155	Carnitine O-acetyltransferase OS=Homo sapiens GN=CRAT PE=1 SV=5	1	461.971	333.498	577.927	309.599	338.275	226.993	0.127917	0.650612	0.89307
P50416	Carnitine O-palmitoyltransferase 1, liver isoform OS=Homo sapiens GN=CPT1A PE=1 SV=2	9	958.269	324.866	496.872	260.364	362.12	267.78	0.255412	0.999579	0.592759
P23786	Carnitine O-palmitoyltransferase 2, mitochondrial OS=Homo sapiens GN=CPT2 PE=1 SV=2	8	348.369	346.712	309.445	332.671	336.886	264.833	0.442169	0.104418	0.354412
Q8N4J0	Carnosine N-methyltransferase OS=Homo sapiens GN=C9orf41 PE=1 SV=1	2	127.104	232.997	211.292	359.008	411.898	299.799	0.0219724	-0.906005	1.65812
A5YM72	Carnosine synthase 1 OS=Homo sapiens GN=CARNS1 PE=1 SV=3	1	30.8352	131.357	58.0679	736.101	110.517	207.833	0.287655	-2.25921	0.541128
O75339	Cartilage intermediate layer protein 1 OS=Homo sapiens GN=CILP PE=1 SV=4	1	740.801	305.576	322.471	369.707	400.07	176.923	0.442031	0.531983	0.354547
O75718	Cartilage-associated protein OS=Homo sapiens GN=CRTAP PE=1 SV=1	4	614.673	359.78	418.879	259.614	318.445	315.026	0.156348	0.641671	0.805906
P48729	Casein kinase I isoform alpha OS=Homo sapiens GN=CSNK1A1 PE=1 SV=2	11	200.002	292.849	309.46	323.915	329.788	331.588	0.214729	-0.296387	0.66811
H7BYT1	Casein kinase I isoform delta OS=Homo sapiens GN=CSNK1D PE=1 SV=2	5	508.497	302.48	342.206	287.239	307.11	361.119	0.410329	0.271341	0.386868
P49674	Casein kinase I isoform epsilon OS=Homo sapiens GN=CSNK1E PE=1 SV=1	5	356.944	288.376	285.776	262.129	397.697	353.19	0.593422	-0.121656	0.226636
U3KQB3	Casein kinase I isoform gamma-1 OS=Homo sapiens GN=CSNK1G1 PE=3 SV=1	1	417.112	322.321	709.524	229.909	373.01	273.344	0.237913	0.725578	0.623581
Q9Y6M4	Casein kinase I isoform gamma-3 OS=Homo sapiens GN=CSNK1G3 PE=1 SV=2	1	277.477	267.38	265.965	374.233	271.839	343.734	0.186697	-0.287761	0.728863
P19784	Casein kinase II subunit alpha' OS=Homo sapiens GN=CSNK2A2 PE=1 SV=1	11	317.573	314.546	340.092	294.254	315.664	347.396	0.794002	0.0222762	0.100179
Q5SRQ6	Casein kinase II subunit beta OS=Homo sapiens GN=CSNK2B PE=1 SV=2	7	364.327	271.369	251.929	294.517	405.32	329.512	0.377946	-0.21371	0.42257
H0YGM0	Caseinolytic peptidase B protein homolog (Fragment) OS=Homo sapiens GN=CLPB PE=1 SV=1	7	421.128	303.737	359.873	303.44	339.261	315.165	0.33861	0.179451	0.4703
Q8WXE0	Caskin-2 OS=Homo sapiens GN=CASKIN2 PE=1 SV=2	3	671.1	323.95	362.753	235.528	335.762	369.801	0.334567	0.528869	0.475517
Q9H8G2	Caspase activity and apoptosis inhibitor 1 OS=Homo sapiens GN=CAAP1 PE=1 SV=2	1	262.627	150.183	357.431	578.091	217.396	209.698	0.604855	-0.384078	0.218349
Q9BX69	Caspase recruitment domain-containing protein 6 OS=Homo sapiens GN=CARD6 PE=1 SV=2	4	205.177	345.003	322.865	315.091	266.62	347.959	0.7272	-0.0906634	0.138346
P29466	Caspase-1 OS=Homo sapiens GN=CASP1 PE=1 SV=1	2	293.334	209.818	311.792	337.054	362.617	348.974	0.124354	-0.363754	0.905339
P42574	Caspase-3 OS=Homo sapiens GN=CASP3 PE=1 SV=2	7	629.211	462.846	585.438	132.818	322.5	340.92	0.0273357	1.07504	1.56327
P55212	Caspase-6 OS=Homo sapiens GN=CASP6 PE=1 SV=2	2	75.2249	274.696	176.04	469.705	258.153	267.47	0.159017	-0.920217	0.798557
A0A0A0MRL7	Caspase-7 OS=Homo sapiens GN=CASP7 PE=1 SV=1	1	72.811	357.56	186.334	202.412	248.611	531.206	0.410267	-0.671478	0.386934
Q14790	Caspase-8 OS=Homo sapiens GN=CASP8 PE=1 SV=1	1	123.728	309.192	223.396	312.548	330.539	358.176	0.158646	-0.609359	0.799571
Q9BXW7	Cat eye syndrome critical region protein 5 OS=Homo sapiens GN=CECR5 PE=1 SV=1	2	1038.25	331.235	505.078	231.867	353.136	297.94	0.258689	1.08616	0.587222
P04040	Catalase OS=Homo sapiens GN=CAT PE=1 SV=3	9	369.362	315.844	328.821	294.413	334.299	331.356	0.434241	0.0788872	0.36227
P21964	Catechol O-methyltransferase OS=Homo sapiens GN=COMT PE=1 SV=2	17	574.573	275.287	390.406	268	312.846	385.212	0.410745	0.360467	0.386427
P35221	Catenin alpha-1 OS=Homo sapiens GN=CTNNA1 PE=1 SV=1	61	283.082	298.844	271.687	344.058	343.668	296.511	0.0920042	-0.205423	1.03619
P35222	Catenin beta-1 OS=Homo sapiens GN=CTNNB1 PE=1 SV=1	25	514.352	295.736	333.475	303.899	398.03	275.652	0.522471	0.226248	0.281938
O60716	Catenin delta-1 OS=Homo sapiens GN=CTNND1 PE=1 SV=1	31	433.504	322.154	342.475	311.676	308.411	319.1	0.261214	0.225569	0.583003
P07858	Cathepsin B OS=Homo sapiens GN=CTSB PE=1 SV=3	44	321.009	320.727	352.962	276.964	292.506	378.463	0.678299	0.0694745	0.168579
P07339	Cathepsin D OS=Homo sapiens GN=CTSD PE=1 SV=1	8	433.155	299.809	372.685	289.381	404.187	279.559	0.471118	0.184193	0.32687
P07711	Cathepsin L1 OS=Homo sapiens GN=CTSL PE=1 SV=2	2	208.419	487.137	595.133	261.15	215.269	272.648	0.256057	0.784974	0.591664
P25774	Cathepsin S OS=Homo sapiens GN=CTSS PE=1 SV=3	1	688.096	298.11	435.406	178.503	404.245	385	0.336141	0.554824	0.473479
Q9UBR2	Cathepsin Z OS=Homo sapiens GN=CTSZ PE=1 SV=1	8	567.937	259.35	362.784	312.548	363.448	310.87	0.534914	0.270122	0.271716
P20645	Cation-dependent mannose-6-phosphate receptor OS=Homo sapiens GN=M6PR PE=1 SV=1	1	469.598	326.672	346.723	355.818	305.355	261.447	0.247027	0.309008	0.607255
P11717	Cation-independent mannose-6-phosphate receptor OS=Homo sapiens GN=IGF2R PE=1 SV=3	20	402.378	450.665	394.268	277.497	278.371	271.947	0.014551	0.591441	1.83711
Q03135	Caveolin-1 OS=Homo sapiens GN=CAV1 PE=1 SV=4	22	340.856	283.161	292.066	326.905	305.76	351.424	0.370855	-0.103312	0.430796
P51636	Caveolin-2 OS=Homo sapiens GN=CAV2 PE=1 SV=2	3	395.809	279.33	383.353	306.53	345.249	321.2	0.526574	0.12153	0.27854
Q96F85	CB1 cannabinoid receptor-interacting protein 1 OS=Homo sapiens GN=CNRIP1 PE=1 SV=1	3	329.713	304.922	304.919	346.896	379.925	248.3	0.794794	-0.053606	0.0997454
O43310	CBP80/20-dependent translation initiation factor OS=Homo sapiens GN=CTIF PE=1 SV=1	1	290.871	308.297	340.425	353.383	258.968	327.292	0.99962	-7.5464e-05	0.000165148
Q96Q11	CCA tRNA nucleotidyltransferase 1, mitochondrial OS=Homo sapiens GN=TRNT1 PE=1 SV=2	1	72.8667	291.728	158.744	368.695	265.689	374.979	0.108954	-0.947626	0.962756
Q03701	CCAAT/enhancer-binding protein zeta OS=Homo sapiens GN=CEBPZ PE=1 SV=3	5	524.529	250.2	304.133	304.823	338.914	364.4	0.807191	0.0978204	0.0930237
Q86WV7	CCDC43 protein OS=Homo sapiens GN=CCDC43 PE=1 SV=1	2	74.0627	332.975	96.5755	406.329	173.998	385.978	0.238676	-0.940162	0.622192
A5YKK6	CCR4-NOT transcription complex subunit 1 OS=Homo sapiens GN=CNOT1 PE=1 SV=2	22	193.347	287.412	262.255	374.602	308.303	304.066	0.090958	-0.409616	1.04116
Q9H9A5	CCR4-NOT transcription complex subunit 10 OS=Homo sapiens GN=CNOT10 PE=1 SV=1	5	413.787	295.786	350.799	292.624	370.178	312.585	0.534802	0.120524	0.271807
Q9UKZ1	CCR4-NOT transcription complex subunit 11 OS=Homo sapiens GN=CNOT11 PE=1 SV=1	1	265.423	400.492	278.785	383.846	246.21	245.347	0.732395	0.109907	0.135254
Q9NZN8	CCR4-NOT transcription complex subunit 2 OS=Homo sapiens GN=CNOT2 PE=1 SV=1	7	266.966	311.799	280.55	307.619	331.021	339.169	0.0792959	-0.186365	1.10075
O75175	CCR4-NOT transcription complex subunit 3 OS=Homo sapiens GN=CNOT3 PE=1 SV=1	4	317.331	315.759	314.565	295.37	318.618	349.292	0.770595	-0.0235923	0.113174
O95628	CCR4-NOT transcription complex subunit 4 OS=Homo sapiens GN=CNOT4 PE=1 SV=3	3	492.787	302.268	350.683	319.861	340.155	294.12	0.380646	0.264011	0.419479
Q9UIV1	CCR4-NOT transcription complex subunit 7 OS=Homo sapiens GN=CNOT7 PE=1 SV=3	1	444.545	308.981	377.644	282.301	304.205	358.757	0.258828	0.259027	0.586989
Q9UFF9	CCR4-NOT transcription complex subunit 8 OS=Homo sapiens GN=CNOT8 PE=1 SV=1	2	548.365	301.658	383.401	280.195	319.499	347.664	0.318177	0.380687	0.497331
Q6YHK3	CD109 antigen OS=Homo sapiens GN=CD109 PE=1 SV=2	17	374.096	382.821	371.442	289.636	314.747	288.94	0.00538552	0.336974	2.26877
P48509	CD151 antigen OS=Homo sapiens GN=CD151 PE=1 SV=3	6	503.952	305.861	351.697	263.677	327.653	368.437	0.391257	0.275247	0.407537
Q13740	CD166 antigen OS=Homo sapiens GN=ALCAM PE=1 SV=2	8	197.483	274.994	250.289	438.642	229.294	302.103	0.311223	-0.424514	0.506928
O95400	CD2 antigen cytoplasmic tail-binding protein 2 OS=Homo sapiens GN=CD2BP2 PE=1 SV=1	2	440.137	300.18	320.99	354.611	261.268	327.093	0.494743	0.170554	0.30562
A0A0C4DGH0	CD276 antigen OS=Homo sapiens GN=CD276 PE=1 SV=1	1	45.7141	375.262	95.4543	527.06	195.426	191.304	0.431085	-0.823289	0.365437
Q9Y5K6	CD2-associated protein OS=Homo sapiens GN=CD2AP PE=1 SV=1	6	177.63	292.907	207.356	332.921	323.908	352.719	0.07774	-0.57458	1.10936
P16070	CD44 antigen OS=Homo sapiens GN=CD44 PE=1 SV=3	1	929.785	266.405	657.867	282.848	366.015	243.687	0.235304	1.05468	0.628371
E9PR17	CD59 glycoprotein OS=Homo sapiens GN=CD59 PE=1 SV=1	2	119.082	276.817	295.371	330.787	388.272	297.295	0.182912	-0.556083	0.737757
P08962	CD63 antigen OS=Homo sapiens GN=CD63 PE=1 SV=2	1	533.77	243.545	339.187	489.755	364.967	115.387	0.744799	0.202768	0.127961
Q15642	Cdc42-interacting protein 4 OS=Homo sapiens GN=TRIP10 PE=1 SV=3	4	256.735	308.372	258.554	440.881	195.929	294.391	0.668192	-0.177041	0.175099
Q9NZ45	CDGSH iron-sulfur domain-containing protein 1 OS=Homo sapiens GN=CISD1 PE=1 SV=1	2	191.161	295.625	197.355	395.247	224.79	355.955	0.200728	-0.512577	0.697392
Q8N5K1	CDGSH iron-sulfur domain-containing protein 2 OS=Homo sapiens GN=CISD2 PE=1 SV=1	2	657.844	292.257	335.543	356.978	256.211	318.745	0.41584	0.464191	0.381074
Q86Y37	CDK2-associated and cullin domain-containing protein 1 OS=Homo sapiens GN=CACUL1 PE=1 SV=1	1	106.856	280.297	207.611	327.291	337.77	362.228	0.0975884	-0.788452	1.0106
Q96SZ6	CDK5 regulatory subunit-associated protein 1 OS=Homo sapiens GN=CDK5RAP1 PE=1 SV=2	1	712.753	337.922	384.13	273.154	312.132	324.324	0.275177	0.657534	0.560388
Q96JB5	CDK5 regulatory subunit-associated protein 3 OS=Homo sapiens GN=CDK5RAP3 PE=1 SV=2	4	219.846	342.368	290.847	284.473	330.8	343.326	0.442483	-0.168278	0.354104
P51948	CDK-activating kinase assembly factor MAT1 OS=Homo sapiens GN=MNAT1 PE=1 SV=1	1	61.7496	315.029	145.572	167.863	306.6	571.269	0.291808	-1.00142	0.534903
Q9NXV6	CDKN2A-interacting protein OS=Homo sapiens GN=CDKN2AIP PE=1 SV=3	3	270.807	303.763	258.044	336.072	319.13	326.059	0.0545578	-0.236986	1.26314
Q32NB8	CDP-diacylglycerol--glycerol-3-phosphate 3-phosphatidyltransferase, mitochondrial OS=Homo sapiens GN=PGS1 PE=2 SV=1	2	872.948	304.095	466.984	248.73	356.815	314.781	0.288396	0.837018	0.54001
B3KY94	CDP-diacylglycerol--inositol 3-phosphatidyltransferase OS=Homo sapiens GN=CDIPT PE=1 SV=1	3	914.146	335.423	664.469	253.727	295.58	280.079	0.162998	1.2065	0.787817
F5H8J9	Cell adhesion molecule 1 (Fragment) OS=Homo sapiens GN=CADM1 PE=1 SV=6	1	197.288	401.642	203.233	228.543	206.105	487.63	0.741434	-0.201305	0.129927
Q8N163	Cell cycle and apoptosis regulator protein 2 OS=Homo sapiens GN=CCAR2 PE=1 SV=2	13	371.63	317.73	308.532	360.016	286.853	293.329	0.564272	0.0859189	0.248511
O60671	Cell cycle checkpoint protein RAD1 OS=Homo sapiens GN=RAD1 PE=1 SV=1	2	845.785	394.487	558.013	267.304	294.098	249.467	0.128691	1.14908	0.890452
Q9ULG6	Cell cycle progression protein 1 OS=Homo sapiens GN=CCPG1 PE=1 SV=3	6	514.347	382.739	569.336	256.767	276.464	300.9	0.0560842	0.813955	1.25116
Q9NQS1	Cell death regulator Aven OS=Homo sapiens GN=AVEN PE=1 SV=1	1	1132.9	252.965	569.201	292.581	258.666	339.573	0.301608	1.13402	0.520557
P60953	Cell division control protein 42 homolog OS=Homo sapiens GN=CDC42 PE=1 SV=2	13	200.31	317.945	225.422	420.779	268.97	264.574	0.331593	-0.3598	0.479394
Q99459	Cell division cycle 5-like protein OS=Homo sapiens GN=CDC5L PE=1 SV=2	8	286.447	284.065	274.132	329.146	369.83	304.506	0.10353	-0.248601	0.984935
Q8IX12	Cell division cycle and apoptosis regulator protein 1 OS=Homo sapiens GN=CCAR1 PE=1 SV=2	19	259.276	324.638	264.812	291.509	321.983	360.259	0.222521	-0.198256	0.652628
Q13042	Cell division cycle protein 16 homolog OS=Homo sapiens GN=CDC16 PE=1 SV=2	3	253.472	304.995	329.03	338.434	328.581	297.463	0.385439	-0.120007	0.414044
Q9UJX2	Cell division cycle protein 23 homolog OS=Homo sapiens GN=CDC23 PE=1 SV=3	5	370.905	335.928	472.705	272.358	309.158	325.388	0.145325	0.379199	0.83766
P30260	Cell division cycle protein 27 homolog OS=Homo sapiens GN=CDC27 PE=1 SV=2	9	285.515	349.305	303.14	314.215	324.778	299.886	0.989082	-0.00141226	0.00476774
Q9NX58	Cell growth-regulating nucleolar protein OS=Homo sapiens GN=LYAR PE=1 SV=2	3	251.704	340.858	257.633	332.964	291.084	324.207	0.381491	-0.157483	0.418516
P43121	Cell surface glycoprotein MUC18 OS=Homo sapiens GN=MCAM PE=1 SV=2	28	261.81	355.165	252.914	386.448	241.595	288.309	0.788552	-0.0750709	0.10317
P62633	Cellular nucleic acid-binding protein OS=Homo sapiens GN=CNBP PE=1 SV=1	13	277.311	345.935	262.877	364.834	299.024	272.533	0.678556	-0.079604	0.168414
P41208	Centrin-2 OS=Homo sapiens GN=CETN2 PE=1 SV=1	1	247.697	359.814	390.688	316.104	298.308	290.106	0.548625	0.142179	0.260725
Q03188	Centromere protein C OS=Homo sapiens GN=CENPC PE=1 SV=2	1	330.668	205.659	247.109	352.435	388.887	327.177	0.105802	-0.447699	0.975506
P49454	Centromere protein F OS=Homo sapiens GN=CENPF PE=1 SV=2	1	512.076	337.884	370.442	279	299.504	341.92	0.194569	0.406987	0.710925
Q92674	Centromere protein I OS=Homo sapiens GN=CENPI PE=1 SV=2	1	192.817	316.389	198.369	381.824	340.653	263.159	0.158165	-0.47817	0.80089
O43264	Centromere/kinetochore protein zw10 homolog OS=Homo sapiens GN=ZW10 PE=1 SV=3	16	195.251	313.593	268.161	324.866	336.986	319.245	0.184643	-0.336474	0.733666
Q9UPN4	Centrosomal protein of 131 kDa OS=Homo sapiens GN=CEP131 PE=1 SV=3	1	492.565	431.572	645.385	238.525	177.279	345.443	0.0313063	1.04389	1.50437
Q66GS9	Centrosomal protein of 135 kDa OS=Homo sapiens GN=CEP135 PE=1 SV=2	1	1271.64	289.051	266.252	231.294	379.199	359.304	0.480203	0.913676	0.318575
H0Y4T4	Centrosomal protein of 170 kDa (Fragment) OS=Homo sapiens GN=CEP170 PE=1 SV=1	7	402.357	362.287	370.366	275.078	299.858	333.291	0.0259758	0.321582	1.58543
Q5SW79	Centrosomal protein of 170 kDa OS=Homo sapiens GN=CEP170 PE=1 SV=1	31	382.527	331.018	291.406	296.774	349.712	313.146	0.653699	0.0665714	0.184622
J3KQR7	Centrosomal protein of 170 kDa protein B OS=Homo sapiens GN=CEP170B PE=1 SV=1	3	284.107	318.477	291.945	311.822	373.355	291.21	0.390963	-0.126325	0.407864
Q9BYV8	Centrosomal protein of 41 kDa OS=Homo sapiens GN=CEP41 PE=1 SV=1	1	122.359	280.875	329.894	293.216	303.347	398.306	0.305343	-0.44044	0.515213
Q9C0F1	Centrosomal protein of 44 kDa OS=Homo sapiens GN=CEP44 PE=1 SV=2	1	689.689	285.751	438.071	248.72	347.139	354.434	0.319217	0.572839	0.495914
Q53EZ4	Centrosomal protein of 55 kDa OS=Homo sapiens GN=CEP55 PE=1 SV=3	2	351.027	402.264	280.203	298.302	270.865	322.813	0.316005	0.212447	0.500306
Q96G23	Ceramide synthase 2 OS=Homo sapiens GN=CERS2 PE=1 SV=1	6	454.092	334.982	357.543	268.081	328.82	340.55	0.193555	0.290569	0.713195
Q5TA50	Ceramide-1-phosphate transfer protein OS=Homo sapiens GN=CPTP PE=1 SV=1	1	223.087	318.368	308.946	306.047	336.7	326.53	0.32039	-0.188767	0.494321
Q01850	Cerebellar degeneration-related protein 2 OS=Homo sapiens GN=CDR2 PE=1 SV=2	1	268.167	377.486	248.26	166.272	360.567	443.405	0.799414	-0.118212	0.0972282
Q9BSQ5	Cerebral cavernous malformations 2 protein OS=Homo sapiens GN=CCM2 PE=1 SV=1	2	606.191	321.475	422.727	284.09	337.708	299.593	0.225379	0.551494	0.647087
Q9NWW5	Ceroid-lipofuscinosis neuronal protein 6 OS=Homo sapiens GN=CLN6 PE=1 SV=1	1	746.264	318.648	443.08	310.691	287.657	296.567	0.248608	0.752806	0.604485
Q14432	cGMP-inhibited 3',5'-cyclic phosphodiesterase A OS=Homo sapiens GN=PDE3A PE=1 SV=3	1	334.648	371.72	405.906	268.271	260.358	360.252	0.134519	0.323448	0.871216
O76074	cGMP-specific 3',5'-cyclic phosphodiesterase OS=Homo sapiens GN=PDE5A PE=1 SV=2	1	929.338	306.087	388.224	208.626	409.122	337.144	0.373713	0.765829	0.427462
Q9HD42	Charged multivesicular body protein 1a OS=Homo sapiens GN=CHMP1A PE=1 SV=1	2	182.61	347.327	397.799	384.121	180.814	313	0.859852	0.0795997	0.0655762
Q7LBR1	Charged multivesicular body protein 1b OS=Homo sapiens GN=CHMP1B PE=1 SV=1	5	550.204	363.109	503.008	273.504	254.917	328.248	0.0647642	0.725338	1.18866
O43633	Charged multivesicular body protein 2a OS=Homo sapiens GN=CHMP2A PE=1 SV=1	2	213.224	336.63	264.079	355.441	307.098	288.007	0.344848	-0.223845	0.462372
Q9UQN3	Charged multivesicular body protein 2b OS=Homo sapiens GN=CHMP2B PE=1 SV=1	4	411.748	340.677	342.873	321.455	240.235	348.168	0.203972	0.26761	0.690429
Q9Y3E7	Charged multivesicular body protein 3 OS=Homo sapiens GN=CHMP3 PE=1 SV=3	2	81.6522	379.71	320.135	302.857	308.866	309.338	0.66028	-0.237055	0.180272
Q9BY43	Charged multivesicular body protein 4a OS=Homo sapiens GN=CHMP4A PE=1 SV=3	3	241.185	296.341	240.635	313.365	329.563	357.165	0.0358457	-0.361995	1.44556
Q9H444	Charged multivesicular body protein 4b OS=Homo sapiens GN=CHMP4B PE=1 SV=1	5	214.486	303.146	313.542	316.685	338.096	323.786	0.256035	-0.23552	0.591701
Q9NZZ3	Charged multivesicular body protein 5 OS=Homo sapiens GN=CHMP5 PE=1 SV=1	5	114.491	241.331	140.146	398.612	215.079	421.161	0.0920054	-1.0611	1.03619
I3L4A1	Charged multivesicular body protein 6 (Fragment) OS=Homo sapiens GN=CHMP6 PE=1 SV=1	2	312.303	233.468	345.871	298.326	417.605	323.673	0.373713	-0.221496	0.427461
Q8WUX9	Charged multivesicular body protein 7 OS=Homo sapiens GN=CHMP7 PE=1 SV=1	1	738.235	326.458	517.203	275.747	297.046	306.718	0.187277	0.84688	0.727516
O60921	Checkpoint protein HUS1 OS=Homo sapiens GN=HUS1 PE=1 SV=1	1	863.434	331.793	555.946	241.488	347.561	286.904	0.195083	0.999395	0.70978
Q9BWS9	Chitinase domain-containing protein 1 OS=Homo sapiens GN=CHID1 PE=1 SV=1	1	242.402	313.833	339.268	300.74	353.82	314.034	0.513208	-0.113191	0.289707
Q9BT22	Chitobiosyldiphosphodolichol beta-mannosyltransferase OS=Homo sapiens GN=ALG1 PE=1 SV=2	2	785.515	342.416	380.312	292.002	318.188	290.103	0.288985	0.744403	0.539125
Q96S66	Chloride channel CLIC-like protein 1 OS=Homo sapiens GN=CLCC1 PE=1 SV=1	1	280.793	336.52	261.989	329.998	337.375	291.573	0.382596	-0.125091	0.417259
O00299	Chloride intracellular channel protein 1 OS=Homo sapiens GN=CLIC1 PE=1 SV=4	17	250.01	286.05	314.984	435.101	216.025	288.814	0.69633	-0.143335	0.157185
Q9Y696	Chloride intracellular channel protein 4 OS=Homo sapiens GN=CLIC4 PE=1 SV=4	20	201.93	312.094	246.433	378.391	220.067	354.031	0.346077	-0.324838	0.460828
Q8WWI5	Choline transporter-like protein 1 OS=Homo sapiens GN=SLC44A1 PE=1 SV=1	3	222.605	310.789	266.372	400.991	247.325	299.7	0.407212	-0.245332	0.39018
Q8IWA5	Choline transporter-like protein 2 OS=Homo sapiens GN=SLC44A2 PE=1 SV=3	3	518.177	392.027	524.306	300.291	199.617	313.497	0.022258	0.818512	1.65251
Q9Y259	Choline/ethanolamine kinase OS=Homo sapiens GN=CHKB PE=1 SV=3	2	279.055	373.401	312.033	306.502	316.368	295.083	0.634438	0.0713433	0.197611
C9JEJ2	Choline-phosphate cytidylyltransferase A OS=Homo sapiens GN=PCYT1A PE=1 SV=1	7	508.235	353.08	428.891	379.056	251.435	232.372	0.0909237	0.580398	1.04132
Q9P2E5	Chondroitin sulfate glucuronyltransferase OS=Homo sapiens GN=CHPF2 PE=2 SV=2	5	687.096	339.84	450.071	259.2	357.167	288.326	0.197407	0.707176	0.704636
Q8N6G5	Chondroitin sulfate N-acetylgalactosaminyltransferase 2 OS=Homo sapiens GN=CSGALNACT2 PE=1 SV=1	3	144.772	378.055	357.914	292.204	303.747	314.461	0.906884	-0.0478025	0.0424484
Q86X52	Chondroitin sulfate synthase 1 OS=Homo sapiens GN=CHSY1 PE=1 SV=3	1	283.243	228.855	256.648	304.55	365.26	385.964	0.0380604	-0.457724	1.41953
Q13112	Chromatin assembly factor 1 subunit B OS=Homo sapiens GN=CHAF1B PE=1 SV=1	1	211.501	334.873	371.074	323.512	345.709	269.949	0.900991	-0.0337598	0.0452796
Q9Y3Y2	Chromatin target of PRMT1 protein OS=Homo sapiens GN=CHTOP PE=1 SV=2	2	204.097	315.467	230.967	411.748	192.365	336.915	0.445954	-0.326327	0.35071
Q13185	Chromobox protein homolog 3 OS=Homo sapiens GN=CBX3 PE=1 SV=4	4	551.035	360.06	387.959	335.424	254.898	285.098	0.127932	0.569414	0.893019
P45973	Chromobox protein homolog 5 OS=Homo sapiens GN=CBX5 PE=1 SV=1	7	323.105	320.215	266.398	364.286	239.634	337.331	0.819558	-0.0491614	0.0864205
A0A0B4J291	Chromodomain Y-like protein 2 OS=Homo sapiens GN=CDYL2 PE=1 SV=1	2	277.869	208.037	496.078	281.19	417.347	328.024	0.886851	-0.0640472	0.0521493
Q9Y232	Chromodomain Y-like protein OS=Homo sapiens GN=CDYL PE=1 SV=2	1	270.974	294.859	225.796	364.23	316.504	309.297	0.0692994	-0.322651	1.15927
O14646	Chromodomain-helicase-DNA-binding protein 1 OS=Homo sapiens GN=CHD1 PE=1 SV=2	2	164.224	244.194	192.736	386.631	336.311	320.53	0.00922352	-0.795586	2.0351
A0A0A0MSH9	Chromodomain-helicase-DNA-binding protein 1-like OS=Homo sapiens GN=CHD1L PE=1 SV=1	1	1194.05	322.39	562.631	243.774	333.589	282.715	0.257726	1.2734	0.588842
Q86WJ1	Chromodomain-helicase-DNA-binding protein 1-like OS=Homo sapiens GN=CHD1L PE=1 SV=2	1	893.512	292.2	461.55	219.547	328.436	382.355	0.312264	0.824242	0.505478
O14647	Chromodomain-helicase-DNA-binding protein 2 OS=Homo sapiens GN=CHD2 PE=1 SV=2	2	173.451	294.852	213.199	454.635	249.985	261.463	0.29552	-0.503429	0.529413
Q12873	Chromodomain-helicase-DNA-binding protein 3 OS=Homo sapiens GN=CHD3 PE=1 SV=3	4	228.401	300.583	291.32	383.617	294.599	284.349	0.295273	-0.230724	0.529777
A0A0C4DGG9	Chromodomain-helicase-DNA-binding protein 4 OS=Homo sapiens GN=CHD4 PE=1 SV=1	9	271.041	304	287.993	354.691	343.69	276.051	0.267203	-0.175145	0.573159
Q9HCK8	Chromodomain-helicase-DNA-binding protein 8 OS=Homo sapiens GN=CHD8 PE=1 SV=5	6	307.217	286.437	198.972	398.031	277.89	310.641	0.256636	-0.31577	0.590683
P10645	Chromogranin-A OS=Homo sapiens GN=CHGA PE=1 SV=7	1	668.056	272.217	207.455	313.225	303.878	381.722	0.764742	0.200476	0.116485
A0A0B4J220	Chromosome 11 open reading frame 48, isoform CRA_c OS=Homo sapiens GN=C11orf98 PE=1 SV=1	4	186.889	404.645	248.429	362.474	207.341	311.074	0.872596	-0.0686365	0.0591865
Q96JM3	Chromosome alignment-maintaining phosphoprotein 1 OS=Homo sapiens GN=CHAMP1 PE=1 SV=2	4	292.976	338.001	478.091	264.569	323.965	324.304	0.363899	0.280917	0.439019
P0CG12	Chromosome transmission fidelity protein 8 homolog isoform 2 OS=Homo sapiens GN=CHTF8 PE=1 SV=1	2	564.365	340.733	410.912	223.585	342.92	358.923	0.184991	0.507979	0.73285
O95239	Chromosome-associated kinesin KIF4A OS=Homo sapiens GN=KIF4A PE=1 SV=3	3	392.348	317.694	286.409	319.831	273.777	356.979	0.720238	0.0679802	0.142524
Q9Y6A4	Cilia- and flagella-associated protein 20 OS=Homo sapiens GN=CFAP20 PE=1 SV=1	1	386.552	329.765	502.899	225.688	382.362	319.778	0.229109	0.394025	0.639958
Q96G28	Cilia- and flagella-associated protein 36 OS=Homo sapiens GN=CFAP36 PE=1 SV=2	1	344.405	379.729	546.131	257.467	214.249	367.348	0.142213	0.598277	0.847062
Q9P2B7	Cilia- and flagella-associated protein 97 OS=Homo sapiens GN=CFAP97 PE=1 SV=2	1	624.013	358.545	372.447	273.108	331.912	300.295	0.221292	0.581807	0.655035
F5H2X7	Cip1-interacting zinc finger protein OS=Homo sapiens GN=CIZ1 PE=1 SV=2	2	687.271	299.871	455.504	305.686	370.614	251.298	0.263197	0.637144	0.57972
H3BSH7	Cirhin (Fragment) OS=Homo sapiens GN=CIRH1A PE=1 SV=1	13	285.294	299.836	339.715	309.834	328.363	331.834	0.462662	-0.0688203	0.334736
J3KPP4	Cisplatin resistance-associated overexpressed protein, isoform CRA_b OS=Homo sapiens GN=LUC7L3 PE=1 SV=1	11	214.684	273.646	189.795	353.629	330.274	340.149	0.0358389	-0.594668	1.44565
O75390	Citrate synthase, mitochondrial OS=Homo sapiens GN=CS PE=1 SV=2	13	305.976	329.281	291.186	342.306	310.608	294.828	0.711795	-0.0327914	0.147645
O14578	Citron Rho-interacting kinase OS=Homo sapiens GN=CIT PE=1 SV=2	1	1283.03	211.832	617.894	245.998	366.992	321.162	0.334957	1.1774	0.475012
O60271	C-Jun-amino-terminal kinase-interacting protein 4 OS=Homo sapiens GN=SPAG9 PE=1 SV=4	12	290.737	340.205	330.249	307.202	353.097	285.712	0.849934	0.0229658	0.070615
A0A087WVQ6	Clathrin heavy chain OS=Homo sapiens GN=CLTC PE=1 SV=1	135	383.288	305.293	331.965	328.855	347.823	285.573	0.546061	0.0848565	0.262759
Q14677	Clathrin interactor 1 OS=Homo sapiens GN=CLINT1 PE=1 SV=1	15	174.512	312.659	252.118	322.579	341.094	324.727	0.170963	-0.418956	0.767099
P09496	Clathrin light chain A OS=Homo sapiens GN=CLTA PE=1 SV=1	4	380.461	364.928	333.522	338.372	230.88	320.212	0.188641	0.278567	0.724363
P09497	Clathrin light chain B OS=Homo sapiens GN=CLTB PE=1 SV=1	1	186.312	305.921	215.29	389.594	243.323	335.608	0.196406	-0.453013	0.706846
Q9NY35	Claudin domain-containing protein 1 OS=Homo sapiens GN=CLDND1 PE=1 SV=1	1	451.128	431.232	375.62	268.315	253.704	320.092	0.0105018	0.579028	1.97873
D3DX19	Claudin OS=Homo sapiens GN=CLDN5 PE=1 SV=1	1	512.514	387.096	441.251	248.76	366.098	268.618	0.0411096	0.601897	1.38606
O75508	Claudin-11 OS=Homo sapiens GN=CLDN11 PE=2 SV=2	3	63.7884	226.285	142.152	419.676	304.328	338.582	0.026059	-1.29772	1.58404
Q10570	Cleavage and polyadenylation specificity factor subunit 1 OS=Homo sapiens GN=CPSF1 PE=1 SV=2	9	438.506	365.229	383.698	251.603	319.965	337.967	0.0558429	0.384646	1.25303
Q9P2I0	Cleavage and polyadenylation specificity factor subunit 2 OS=Homo sapiens GN=CPSF2 PE=1 SV=2	5	380.778	314.577	371.045	317.214	346.482	283.574	0.223312	0.170902	0.651089
Q9UKF6	Cleavage and polyadenylation specificity factor subunit 3 OS=Homo sapiens GN=CPSF3 PE=1 SV=1	4	467.355	350.78	488.985	243.963	300.694	345.37	0.0633271	0.554471	1.19841
O95639	Cleavage and polyadenylation specificity factor subunit 4 OS=Homo sapiens GN=CPSF4 PE=1 SV=1	6	221.475	336.636	319.616	356.191	184.494	370.176	0.883287	-0.0534587	0.0538981
O43809	Cleavage and polyadenylation specificity factor subunit 5 OS=Homo sapiens GN=NUDT21 PE=1 SV=1	2	279.639	303.103	391.304	315.329	389.404	261.03	0.958956	0.0123207	0.0182014
Q16630	Cleavage and polyadenylation specificity factor subunit 6 OS=Homo sapiens GN=CPSF6 PE=1 SV=2	6	378.967	304.411	290.647	405.278	369.137	187.537	0.959788	0.0179937	0.0178247
Q8N684	Cleavage and polyadenylation specificity factor subunit 7 OS=Homo sapiens GN=CPSF7 PE=1 SV=1	3	603.567	334.806	251.574	281.549	368.848	311.364	0.551732	0.307147	0.258272
Q05048	Cleavage stimulation factor subunit 1 OS=Homo sapiens GN=CSTF1 PE=1 SV=1	5	761.965	310.984	572.282	241.197	359.449	295.534	0.190489	0.876429	0.720131
E7EWR4	Cleavage stimulation factor subunit 2 OS=Homo sapiens GN=CSTF2 PE=1 SV=1	8	217.235	326.905	272.004	311.53	314.007	341.067	0.249928	-0.2441	0.602184
Q9H0L4	Cleavage stimulation factor subunit 2 tau variant OS=Homo sapiens GN=CSTF2T PE=1 SV=1	8	185.373	319.292	265.258	274.834	321.048	389.361	0.235091	-0.355763	0.628763
Q12996	Cleavage stimulation factor subunit 3 OS=Homo sapiens GN=CSTF3 PE=1 SV=1	8	332.586	307.788	302.585	290.114	326.797	357.624	0.660949	-0.047518	0.179832
O96005	Cleft lip and palate transmembrane protein 1 OS=Homo sapiens GN=CLPTM1 PE=1 SV=1	8	200.575	307.544	309.962	301.566	315.041	358.711	0.284896	-0.25363	0.545313
Q7Z460	CLIP-associating protein 1 OS=Homo sapiens GN=CLASP1 PE=1 SV=1	9	365.317	346.484	387.582	282.685	307.234	328.241	0.0275484	0.259876	1.5599
E7EW49	CLIP-associating protein 2 OS=Homo sapiens GN=CLASP2 PE=1 SV=1	9	606.613	320.114	415.529	272.575	348.275	308.002	0.239487	0.531139	0.620719
O75122	CLIP-associating protein 2 OS=Homo sapiens GN=CLASP2 PE=1 SV=2	10	507.954	308.38	391.798	328.762	334.333	271.812	0.25199	0.369884	0.598617
A0A0A0MQS2	CLK4-associating serine/arginine-rich protein OS=Homo sapiens GN=CLASRP PE=1 SV=1	1	113.312	254.468	264.948	362.646	293.754	359.75	0.103921	-0.683459	0.983296
I3L2B0	Clustered mitochondria protein homolog (Fragment) OS=Homo sapiens GN=CLUH PE=1 SV=2	15	430.655	310.972	387.011	297.986	318.394	325.249	0.212258	0.261352	0.673135
P10909	Clusterin OS=Homo sapiens GN=CLU PE=1 SV=1	3	740.777	339.631	439.442	332.762	256.028	279.81	0.210485	0.807163	0.676778
Q8IY22	C-Maf-inducing protein OS=Homo sapiens GN=CMIP PE=1 SV=3	1	511.119	311.275	291.311	368.279	270.641	298.039	0.500906	0.249308	0.300244
Q7Z401	C-myc promoter-binding protein OS=Homo sapiens GN=DENND4A PE=1 SV=2	3	237.602	323.047	235.923	383.988	304.144	272.329	0.282919	-0.269921	0.548339
Q14019	Coactosin-like protein OS=Homo sapiens GN=COTL1 PE=1 SV=3	4	295.755	270.179	293.219	358.979	444.756	214.131	0.514829	-0.244559	0.288337
A0A0A0MRJ7	Coagulation factor V OS=Homo sapiens GN=F5 PE=1 SV=1	14	275.132	364.704	283.897	350.865	248.893	309.419	0.911724	0.0229161	0.0401367
P00488	Coagulation factor XIII A chain OS=Homo sapiens GN=F13A1 PE=1 SV=4	2	314.471	338.461	333.623	356.986	308.341	260.303	0.546682	0.0919622	0.262265
P53621	Coatomer subunit alpha OS=Homo sapiens GN=COPA PE=1 SV=2	78	355.576	332.525	323.055	320.439	310.519	307.933	0.11617	0.106977	0.934904
P53618	Coatomer subunit beta OS=Homo sapiens GN=COPB1 PE=1 SV=3	34	273.503	347.274	251.82	343.824	286.381	310.052	0.544605	-0.10774	0.263919
P35606	Coatomer subunit beta' OS=Homo sapiens GN=COPB2 PE=1 SV=2	47	334.642	341.353	322.311	328.42	291.095	308.167	0.147997	0.105852	0.829746
O14579	Coatomer subunit epsilon OS=Homo sapiens GN=COPE PE=1 SV=3	6	752.211	291.655	391.576	249.923	372.943	336.228	0.374718	0.58175	0.426296
Q9Y678	Coatomer subunit gamma-1 OS=Homo sapiens GN=COPG1 PE=1 SV=1	44	433.119	360.491	356.963	291.057	312.295	307.169	0.0759941	0.337589	1.11922
Q9UBF2	Coatomer subunit gamma-2 OS=Homo sapiens GN=COPG2 PE=1 SV=1	3	137.813	294.808	201.188	307.411	359.874	357.219	0.0897126	-0.692806	1.04715
F8VVA7	Coatomer subunit zeta-1 OS=Homo sapiens GN=COPZ1 PE=1 SV=1	4	628.341	373.252	533.65	251.214	321.639	281.91	0.0838466	0.84487	1.07651
Q96EY8	Cob(I)yrinic acid a,c-diamide adenosyltransferase, mitochondrial OS=Homo sapiens GN=MMAB PE=1 SV=1	2	784.206	318.622	388.274	351.869	260.759	280.115	0.301433	0.740063	0.520809
Q8IWY9	Codanin-1 OS=Homo sapiens GN=CDAN1 PE=1 SV=4	1	340.39	342.121	258.652	337.202	338.695	274.963	0.930427	-0.0147878	0.0313177
E9PK25	Cofilin-1 OS=Homo sapiens GN=CFL1 PE=1 SV=1	42	149.878	257.729	222.909	338.177	273.31	411.881	0.0656317	-0.69872	1.18289
Q9Y281	Cofilin-2 OS=Homo sapiens GN=CFL2 PE=1 SV=1	29	178.722	293.256	290.272	315.265	295.591	375.105	0.182914	-0.371264	0.737754
Q8WVM7	Cohesin subunit SA-1 OS=Homo sapiens GN=STAG1 PE=1 SV=3	4	154.787	339.114	234.613	334.923	287.402	337.386	0.283065	-0.397643	0.548114
Q8N3U4	Cohesin subunit SA-2 OS=Homo sapiens GN=STAG2 PE=1 SV=3	5	189.309	336.752	232.877	334.583	293.699	333.172	0.258988	-0.341234	0.586721
Q6P1N0	Coiled-coil and C2 domain-containing protein 1A OS=Homo sapiens GN=CC2D1A PE=1 SV=1	8	399.539	317.544	351.842	289.462	324.847	335.991	0.240953	0.169704	0.618068
Q5T0F9	Coiled-coil and C2 domain-containing protein 1B OS=Homo sapiens GN=CC2D1B PE=1 SV=1	4	1414.88	268.237	1107.98	189.661	336.076	236.898	0.185487	1.87177	0.731685
Q8IWD4	Coiled-coil domain-containing protein 117 OS=Homo sapiens GN=CCDC117 PE=1 SV=1	1	388.676	371.632	83.6759	371.179	204.33	359.947	0.803727	-0.148455	0.0948913
Q96CT7	Coiled-coil domain-containing protein 124 OS=Homo sapiens GN=CCDC124 PE=1 SV=1	2	126.02	334.132	288.705	368.211	295.469	282.277	0.416017	-0.337087	0.380889
Q9H6E4	Coiled-coil domain-containing protein 134 OS=Homo sapiens GN=CCDC134 PE=1 SV=1	2	149.719	290.276	236.181	393.665	310.211	286.294	0.119494	-0.550278	0.922654
Q96M89	Coiled-coil domain-containing protein 138 OS=Homo sapiens GN=CCDC138 PE=1 SV=1	1	54.4949	468.782	214.361	109.36	252.286	547.435	0.762522	-0.301495	0.117748
Q9P0B6	Coiled-coil domain-containing protein 167 OS=Homo sapiens GN=CCDC167 PE=1 SV=2	1	66.1016	338.228	206.339	325.78	280.67	366.659	0.260293	-0.67221	0.584538
Q7Z3E2	Coiled-coil domain-containing protein 186 OS=Homo sapiens GN=CCDC186 PE=1 SV=2	2	659.43	290.787	239.283	318.766	279.106	372.498	0.639059	0.293749	0.194459
O60826	Coiled-coil domain-containing protein 22 OS=Homo sapiens GN=CCDC22 PE=1 SV=1	7	449.672	307.234	330.51	318.822	307.432	325.119	0.412204	0.192821	0.384887
Q86WR0	Coiled-coil domain-containing protein 25 OS=Homo sapiens GN=CCDC25 PE=1 SV=2	6	171.222	336.555	295.775	338.546	265.757	335.69	0.472348	-0.226257	0.325738
Q96A33	Coiled-coil domain-containing protein 47 OS=Homo sapiens GN=CCDC47 PE=1 SV=1	7	326.293	312.314	346.191	303.308	303.599	345.763	0.570842	0.0478518	0.243484
Q8IVM0	Coiled-coil domain-containing protein 50 OS=Homo sapiens GN=CCDC50 PE=1 SV=1	4	313.729	261.161	324.815	344.97	294.66	348.784	0.323957	-0.135664	0.489513
Q96ER9	Coiled-coil domain-containing protein 51 OS=Homo sapiens GN=CCDC51 PE=1 SV=2	1	107.335	293.114	246.189	356.838	326.592	315.377	0.164731	-0.627248	0.783224
Q4VC31	Coiled-coil domain-containing protein 58 OS=Homo sapiens GN=CCDC58 PE=1 SV=1	4	294.459	345.406	330.138	328.803	296.151	300.698	0.468604	0.0675196	0.329194
Q16204	Coiled-coil domain-containing protein 6 OS=Homo sapiens GN=CCDC6 PE=1 SV=2	8	333.734	297.328	365.279	305.533	304.157	349.093	0.638999	0.0554368	0.1945
Q76M96	Coiled-coil domain-containing protein 80 OS=Homo sapiens GN=CCDC80 PE=1 SV=1	2	371.715	279.812	344.56	353.875	343.162	276.416	0.846356	0.0331612	0.072447
Q86UT8	Coiled-coil domain-containing protein 84 OS=Homo sapiens GN=CCDC84 PE=2 SV=1	1	889.078	328.087	469.025	249.924	240.497	385.83	0.246246	0.944351	0.608631
Q15834	Coiled-coil domain-containing protein 85B OS=Homo sapiens GN=CCDC85B PE=1 SV=2	1	599.88	357.536	462.279	285.266	361.039	241.452	0.110717	0.677345	0.955787
Q9H6F5	Coiled-coil domain-containing protein 86 OS=Homo sapiens GN=CCDC86 PE=1 SV=1	9	244.133	375.069	105.427	447.962	234.138	242.884	0.558269	-0.352186	0.253157
Q9GZT6	Coiled-coil domain-containing protein 90B, mitochondrial OS=Homo sapiens GN=CCDC90B PE=1 SV=2	1	54.7914	282.845	284.82	239.379	429.716	376.468	0.21795	-0.748236	0.661643
Q567U6	Coiled-coil domain-containing protein 93 OS=Homo sapiens GN=CCDC93 PE=1 SV=2	5	123.069	318.47	280.199	360.473	251.851	341.076	0.338347	-0.401606	0.470638
Q96BP2	Coiled-coil-helix-coiled-coil-helix domain-containing protein 1 OS=Homo sapiens GN=CHCHD1 PE=1 SV=1	1	181.345	370.651	278.792	251.785	306.859	385.002	0.60725	-0.183766	0.216633
O75534	Cold shock domain-containing protein E1 OS=Homo sapiens GN=CSDE1 PE=1 SV=2	22	380.238	285.913	294.281	305.837	316.984	363.089	0.822298	-0.0377719	0.0849706
Q14011	Cold-inducible RNA-binding protein OS=Homo sapiens GN=CIRBP PE=1 SV=1	3	252.843	360.103	308.873	287.648	308.145	337.177	0.920582	-0.0173475	0.0359375
P02452	Collagen alpha-1(I) chain OS=Homo sapiens GN=COL1A1 PE=1 SV=5	18	344	351.114	422.098	262.787	289.569	355.122	0.132978	0.299969	0.87622
P02458	Collagen alpha-1(II) chain OS=Homo sapiens GN=COL2A1 PE=1 SV=3	1	336.592	273.021	384.505	284.52	299.997	391.87	0.905059	0.0259642	0.0433232
P02462	Collagen alpha-1(IV) chain OS=Homo sapiens GN=COL4A1 PE=1 SV=3	16	293.142	306.938	259.648	393.756	299.407	267.787	0.474427	-0.160582	0.323831
P20908	Collagen alpha-1(V) chain OS=Homo sapiens GN=COL5A1 PE=1 SV=3	7	237.171	352.547	310.103	331.637	271.494	319.612	0.854553	-0.0362924	0.0682612
P12109	Collagen alpha-1(VI) chain OS=Homo sapiens GN=COL6A1 PE=1 SV=3	7	598.308	336.708	478.53	220.86	334.163	353.17	0.142669	0.638248	0.845672
P27658	Collagen alpha-1(VIII) chain OS=Homo sapiens GN=COL8A1 PE=1 SV=2	7	259.064	291.274	270.953	365.569	263.323	341.987	0.243605	-0.2414	0.613314
Q03692	Collagen alpha-1(X) chain OS=Homo sapiens GN=COL10A1 PE=1 SV=2	1	283.565	318.453	276.881	335.871	286.56	335.205	0.279024	-0.123777	0.554358
Q99715	Collagen alpha-1(XII) chain OS=Homo sapiens GN=COL12A1 PE=1 SV=2	15	318.463	306.111	324.946	279.457	354.457	344.841	0.722694	-0.0437509	0.141046
P39060	Collagen alpha-1(XVIII) chain OS=Homo sapiens GN=COL18A1 PE=1 SV=5	24	536.758	335.873	364.588	271.698	335.401	323.857	0.240468	0.410315	0.618943
P08123	Collagen alpha-2(I) chain OS=Homo sapiens GN=COL1A2 PE=1 SV=7	4	146.705	372.359	328.674	243.76	274.235	408.525	0.775761	-0.128204	0.110272
P08572	Collagen alpha-2(IV) chain OS=Homo sapiens GN=COL4A2 PE=1 SV=4	21	505.185	369.752	378.367	289.545	302.153	300.353	0.109505	0.490537	0.960566
P05997	Collagen alpha-2(V) chain OS=Homo sapiens GN=COL5A2 PE=1 SV=3	7	391.178	350.583	319.114	279.6	341.17	317.813	0.214144	0.176698	0.669295
P12110	Collagen alpha-2(VI) chain OS=Homo sapiens GN=COL6A2 PE=1 SV=4	2	465.22	321.533	435.711	297.988	472.609	179.592	0.413195	0.363506	0.383844
P12111	Collagen alpha-3(VI) chain OS=Homo sapiens GN=COL6A3 PE=1 SV=5	5	254.84	351.845	402.472	256.136	338.716	333.359	0.62921	0.120629	0.201204
Q96CG8	Collagen triple helix repeat-containing protein 1 OS=Homo sapiens GN=CTHRC1 PE=1 SV=1	1	238.564	369.312	350.875	356.132	247.613	285.296	0.678173	0.108905	0.16866
Q9Y5P4	Collagen type IV alpha-3-binding protein OS=Homo sapiens GN=COL4A3BP PE=1 SV=1	6	344.699	337.82	276.713	337.182	289.342	312.857	0.811214	0.030171	0.0908643
P23508	Colorectal mutant cancer protein OS=Homo sapiens GN=MCC PE=1 SV=2	6	291.725	290.168	227.69	330.053	281.681	380.513	0.167417	-0.293521	0.7762
Q8N668	COMM domain-containing protein 1 OS=Homo sapiens GN=COMMD1 PE=1 SV=1	1	179.165	291.429	238.627	390.154	266.543	322.212	0.136637	-0.46494	0.864432
Q9Y6G5	COMM domain-containing protein 10 OS=Homo sapiens GN=COMMD10 PE=1 SV=1	2	604.889	302.34	352.65	245.579	300.41	409.035	0.405654	0.399677	0.391844
H3BM91	COMM domain-containing protein 4 (Fragment) OS=Homo sapiens GN=COMMD4 PE=1 SV=1	2	537.349	321.679	253.539	231.575	399.562	360.857	0.711307	0.165489	0.147943
Q86VX2	COMM domain-containing protein 7 OS=Homo sapiens GN=COMMD7 PE=1 SV=2	3	373.155	350.551	337.732	285.877	322.263	321.536	0.051562	0.19122	1.28767
Q9NX08	COMM domain-containing protein 8 OS=Homo sapiens GN=COMMD8 PE=1 SV=1	3	227.333	318.484	254.783	296.753	328.993	357.485	0.143319	-0.296448	0.843697
Q9P000	COMM domain-containing protein 9 OS=Homo sapiens GN=COMMD9 PE=1 SV=2	4	215.046	328.594	337.431	327.163	272.942	336.909	0.701533	-0.0888135	0.153952
P01024	Complement C3 OS=Homo sapiens GN=C3 PE=1 SV=2	13	370.544	343.449	401.371	243.745	329.189	356.458	0.202551	0.263157	0.693466
A0A0G2JPR0	Complement C4-A OS=Homo sapiens GN=C4A PE=1 SV=1	8	355.135	335.665	350.164	325.348	301.813	299.542	0.0237093	0.16774	1.62508
P01031	Complement C5 OS=Homo sapiens GN=C5 PE=1 SV=4	1	135.071	277.173	281.437	397.311	356.467	244.498	0.200769	-0.525168	0.697304
Q07021	Complement component 1 Q subcomponent-binding protein, mitochondrial OS=Homo sapiens GN=C1QBP PE=1 SV=1	3	182.235	303.65	187.843	343.02	318.712	340.939	0.10419	-0.573611	0.982173
Q9NPY3	Complement component C1q receptor OS=Homo sapiens GN=CD93 PE=1 SV=3	8	192.5	421.154	294.595	360.458	208.221	287.707	0.839824	0.0848264	0.0758118
P07358	Complement component C8 beta chain OS=Homo sapiens GN=C8B PE=1 SV=3	1	155.42	341.21	196.425	332.222	258.134	372.099	0.257398	-0.47375	0.589395
H7BY55	Complement decay-accelerating factor OS=Homo sapiens GN=CD55 PE=1 SV=2	1	360.003	306.571	438.331	311.181	336.007	289.429	0.277702	0.238392	0.556421
E7ETH0	Complement factor I OS=Homo sapiens GN=CFI PE=1 SV=1	2	349.931	300.151	288.361	365.724	253.55	333.146	0.910462	-0.0213314	0.0407382
Q9NPL8	Complex I assembly factor TIMMDC1, mitochondrial OS=Homo sapiens GN=TIMMDC1 PE=1 SV=2	1	438.181	309.774	397.473	210.271	359.086	396.878	0.438664	0.24544	0.357868
Q9Y375	Complex I intermediate-associated protein 30, mitochondrial OS=Homo sapiens GN=NDUFAF1 PE=1 SV=2	2	81.6032	271.601	177.998	392.103	304.038	326.444	0.0777189	-0.944887	1.10947
Q5U5X0	Complex III assembly factor LYRM7 OS=Homo sapiens GN=LYRM7 PE=1 SV=1	1	806.112	336.121	435.98	318.845	252.836	299.253	0.239423	0.857658	0.620834
Q15021	Condensin complex subunit 1 OS=Homo sapiens GN=NCAPD2 PE=1 SV=3	8	294.007	298.207	288.804	320.673	370.077	299.286	0.223643	-0.16831	0.650445
Q15003	Condensin complex subunit 2 OS=Homo sapiens GN=NCAPH PE=1 SV=3	7	247.128	308.619	294.504	308.47	372.653	304.957	0.1931	-0.213814	0.714219
Q9BPX3	Condensin complex subunit 3 OS=Homo sapiens GN=NCAPG PE=1 SV=1	5	196.044	302.088	248.8	341.451	319.075	327.396	0.1139	-0.403421	0.943475
P42695	Condensin-2 complex subunit D3 OS=Homo sapiens GN=NCAPD3 PE=1 SV=2	2	207.545	372.815	303.569	313.414	295.615	309.835	0.831183	-0.0559223	0.0803036
Q86XI2	Condensin-2 complex subunit G2 OS=Homo sapiens GN=NCAPG2 PE=1 SV=1	1	233.902	397.384	227.8	194.259	358.277	402.838	0.723073	-0.153263	0.140818
Q6IBW4	Condensin-2 complex subunit H2 OS=Homo sapiens GN=NCAPH2 PE=1 SV=1	1	782.15	318.079	670.474	214.622	362.66	293.315	0.15634	1.02425	0.80593
P29279	Connective tissue growth factor OS=Homo sapiens GN=CTGF PE=1 SV=2	61	308.031	257.959	337.729	333.396	311.396	348.978	0.331587	-0.137036	0.479403
Q8WTW3	Conserved oligomeric Golgi complex subunit 1 OS=Homo sapiens GN=COG1 PE=1 SV=1	6	704.083	339.869	471.835	242.311	324.201	328.532	0.185296	0.760037	0.732134
Q14746	Conserved oligomeric Golgi complex subunit 2 OS=Homo sapiens GN=COG2 PE=1 SV=1	4	421.52	303.466	322.153	287.533	370.914	319.045	0.629375	0.0992954	0.201091
Q96JB2	Conserved oligomeric Golgi complex subunit 3 OS=Homo sapiens GN=COG3 PE=1 SV=3	3	341.059	344.89	448.218	273.198	308.998	325.379	0.151913	0.321545	0.818405
J3KNI1	Conserved oligomeric Golgi complex subunit 4 OS=Homo sapiens GN=COG4 PE=1 SV=1	9	379.519	310.474	367.508	303.828	331.605	315.846	0.232829	0.152717	0.632964
Q9UP83	Conserved oligomeric Golgi complex subunit 5 OS=Homo sapiens GN=COG5 PE=1 SV=3	7	748.993	354.669	456.029	227.215	326.618	334.835	0.192349	0.811543	0.71591
Q9Y2V7	Conserved oligomeric Golgi complex subunit 6 OS=Homo sapiens GN=COG6 PE=1 SV=2	5	408.37	334.21	330.669	376.498	266.697	268.797	0.298314	0.234892	0.525326
P83436	Conserved oligomeric Golgi complex subunit 7 OS=Homo sapiens GN=COG7 PE=1 SV=1	5	338.601	363.51	317.484	316.901	302.701	296.476	0.105707	0.154454	0.975898
Q96MW5	Conserved oligomeric Golgi complex subunit 8 OS=Homo sapiens GN=COG8 PE=1 SV=2	3	1000.92	307.654	539.817	264.379	334.076	285.445	0.254549	1.06431	0.594228
Q9NZB2	Constitutive coactivator of PPAR-gamma-like protein 1 OS=Homo sapiens GN=FAM120A PE=1 SV=2	30	304.049	306.166	296.262	349.206	324.546	292.32	0.350725	-0.0918612	0.455034
Q9NX05	Constitutive coactivator of PPAR-gamma-like protein 2 OS=Homo sapiens GN=FAM120C PE=2 SV=3	4	315.416	297.153	340.931	352.425	336.611	273.808	0.915847	-0.0140706	0.038177
P78357	Contactin-associated protein 1 OS=Homo sapiens GN=CNTNAP1 PE=1 SV=1	2	1059.49	383.495	586.386	235.898	289.102	281.065	0.177873	1.33207	0.749891
Q13098	COP9 signalosome complex subunit 1 OS=Homo sapiens GN=GPS1 PE=1 SV=4	8	267.222	288.339	345.764	337.182	253.621	366.791	0.675416	-0.0873666	0.170429
P61201	COP9 signalosome complex subunit 2 OS=Homo sapiens GN=COPS2 PE=1 SV=1	11	213.671	297.845	286.919	360.698	327.737	289.773	0.152035	-0.292966	0.818057
Q9UNS2	COP9 signalosome complex subunit 3 OS=Homo sapiens GN=COPS3 PE=1 SV=3	10	535.461	270.771	284.473	361.3	311.97	305.761	0.710047	0.155834	0.148713
D6RFN0	COP9 signalosome complex subunit 4 OS=Homo sapiens GN=COPS4 PE=1 SV=1	15	335.351	332.936	361.328	303.315	325.444	307.757	0.0566514	0.13673	1.24679
Q92905	COP9 signalosome complex subunit 5 OS=Homo sapiens GN=COPS5 PE=1 SV=4	11	221.983	295.991	228.706	336.045	304.844	353.799	0.0515331	-0.413755	1.28791
Q7L5N1	COP9 signalosome complex subunit 6 OS=Homo sapiens GN=COPS6 PE=1 SV=1	11	184.874	317.48	273.844	324.986	308.067	338.224	0.234099	-0.323458	0.6306
Q9UBW8	COP9 signalosome complex subunit 7a OS=Homo sapiens GN=COPS7A PE=1 SV=1	5	353.872	354.764	260.236	330.851	303.834	299.374	0.752811	0.0527925	0.123314
J3KQ41	COP9 signalosome complex subunit 7b OS=Homo sapiens GN=COPS7B PE=1 SV=1	1	104.908	278.031	222.642	309.891	359.622	363.912	0.0954116	-0.771042	1.0204
Q99627	COP9 signalosome complex subunit 8 OS=Homo sapiens GN=COPS8 PE=1 SV=1	5	815.755	325.525	523.91	249.962	316.729	316.99	0.206456	0.91409	0.685173
B0QZ18	Copine-1 OS=Homo sapiens GN=CPNE1 PE=1 SV=1	4	760.489	325.511	393.022	359.605	270.57	257.603	0.27987	0.736373	0.553044
Q96FN4	Copine-2 OS=Homo sapiens GN=CPNE2 PE=1 SV=3	6	350.789	349.112	311.18	335.968	280.725	303.161	0.217117	0.136423	0.663306
O75131	Copine-3 OS=Homo sapiens GN=CPNE3 PE=1 SV=1	13	465.475	364.691	406.645	311.097	312.504	264.918	0.0382461	0.47715	1.41741
Q86YQ8	Copine-8 OS=Homo sapiens GN=CPNE8 PE=1 SV=2	2	301.496	406.974	386.913	306.467	298.105	262.894	0.129616	0.336555	0.887343
O14618	Copper chaperone for superoxide dismutase OS=Homo sapiens GN=CCS PE=1 SV=1	1	378.286	293.34	393.523	330.621	353.26	272.991	0.413338	0.154657	0.383695
Q9NTM9	Copper homeostasis protein cutC homolog OS=Homo sapiens GN=CUTC PE=1 SV=1	2	349.793	287.931	426.362	288.82	314.007	352.324	0.474151	0.155814	0.324084
Q53SF7	Cordon-bleu protein-like 1 OS=Homo sapiens GN=COBLL1 PE=1 SV=2	3	1181.73	261.724	443.172	346.244	318.341	249.712	0.368339	1.04507	0.433753
O75367	Core histone macro-H2A.1 OS=Homo sapiens GN=H2AFY PE=1 SV=4	15	339.746	295.312	269.978	292.47	362.83	343.796	0.344607	-0.142647	0.462676
A0A0A6YYL4	Coronin OS=Homo sapiens GN=CORO7-PAM16 PE=3 SV=1	8	409.457	321.662	356.005	325.343	297.348	309.615	0.172412	0.221641	0.763432
P31146	Coronin-1A OS=Homo sapiens GN=CORO1A PE=1 SV=4	4	244.359	293.118	356.143	423.086	285.444	232.223	0.824921	-0.074153	0.0835877
Q9BR76	Coronin-1B OS=Homo sapiens GN=CORO1B PE=1 SV=1	14	236.873	366.052	314.334	361.852	229.187	305.079	0.901969	0.0336406	0.0448085
Q9ULV4	Coronin-1C OS=Homo sapiens GN=CORO1C PE=1 SV=1	35	218.699	298.685	284.101	368.82	301.494	300.647	0.166447	-0.27674	0.778724
P10589	COUP transcription factor 1 OS=Homo sapiens GN=NR2F1 PE=1 SV=1	2	276.331	379.582	288.163	269.48	328.364	331.767	0.907221	0.0222753	0.0422869
Q9UEE9	Craniofacial development protein 1 OS=Homo sapiens GN=CFDP1 PE=1 SV=1	5	468.542	348.513	284.012	284.207	295.977	354.624	0.420613	0.23616	0.376117
P06732	Creatine kinase M-type OS=Homo sapiens GN=CKM PE=1 SV=2	1	183.26	263.057	231.052	318.903	292.952	411.448	0.064368	-0.595218	1.19133
Q92793	CREB-binding protein OS=Homo sapiens GN=CREBBP PE=1 SV=3	3	925.889	258.408	455.474	315.506	364.635	263.588	0.361782	0.797049	0.441553
P46109	Crk-like protein OS=Homo sapiens GN=CRKL PE=1 SV=1	6	454.034	226.021	233.039	345.117	480.2	244.031	0.63481	-0.227897	0.197356
Q9BZJ0	Crooked neck-like protein 1 OS=Homo sapiens GN=CRNKL1 PE=1 SV=4	1	164.879	277.841	279.417	310.862	375.171	332.632	0.103789	-0.496333	0.983849
Q5U5J2	CSNK2A1 protein OS=Homo sapiens GN=CSNK2A1 PE=1 SV=1	17	238.557	321.236	315.503	321.911	284.891	343.843	0.4798	-0.119137	0.31894
Q05D32	CTD small phosphatase-like protein 2 OS=Homo sapiens GN=CTDSPL2 PE=1 SV=2	1	206.597	300.911	248.738	393.564	328.705	256.961	0.204818	-0.372791	0.688631
Q13363	C-terminal-binding protein 1 OS=Homo sapiens GN=CTBP1 PE=1 SV=2	7	314.712	366.716	387.844	208.303	371.629	353.807	0.485851	0.195537	0.313497
Q5SQP8	C-terminal-binding protein 2 OS=Homo sapiens GN=CTBP2 PE=1 SV=1	6	324.336	312.208	294.3	299.086	326.008	346.493	0.458506	-0.0618046	0.338655
P17812	CTP synthase 1 OS=Homo sapiens GN=CTPS1 PE=1 SV=2	13	483.327	337.465	378.576	247.83	352.231	337.456	0.188761	0.355357	0.724087
Q9NRF8	CTP synthase 2 OS=Homo sapiens GN=CTPS2 PE=1 SV=1	8	675.939	309.414	416.407	286.815	331.175	308.748	0.282128	0.597007	0.549555
Q9P2B4	CTTNBP2 N-terminal-like protein OS=Homo sapiens GN=CTTNBP2NL PE=1 SV=2	9	296.12	308.002	269.182	317.37	334.412	328.942	0.0721169	-0.167365	1.14196
Q86T13	C-type lectin domain family 14 member A OS=Homo sapiens GN=CLEC14A PE=1 SV=1	6	628.733	475.964	567	210.914	193.626	343.549	0.00910371	1.16003	2.04078
Q9UBG0	C-type mannose receptor 2 OS=Homo sapiens GN=MRC2 PE=1 SV=2	1	506.965	304.037	458.317	288.408	368.587	279.792	0.204384	0.438263	0.689553
G5EA30	CUG triplet repeat, RNA binding protein 1, isoform CRA_c OS=Homo sapiens GN=CELF1 PE=1 SV=1	10	795.349	367.958	411.442	288.501	266.421	307.04	0.221587	0.869425	0.654457
A0A0J9YXJ0	CUGBP Elav-like family member 2 OS=Homo sapiens GN=CELF2 PE=1 SV=1	2	259.96	349.899	55.9653	394.498	372.227	229.091	0.3509	-0.58074	0.454816
Q13616	Cullin-1 OS=Homo sapiens GN=CUL1 PE=1 SV=2	17	286.083	289.442	284.386	369.88	342.371	270.239	0.302711	-0.192255	0.518972
A0A0A0MTN0	Cullin-2 OS=Homo sapiens GN=CUL2 PE=1 SV=1	12	338.982	334.08	268.23	370.448	279.104	286.159	0.962611	0.00858082	0.0165492
Q13618	Cullin-3 OS=Homo sapiens GN=CUL3 PE=1 SV=2	14	208.616	315.599	272.279	335.768	296.849	334.681	0.200298	-0.280294	0.698324
Q13619	Cullin-4A OS=Homo sapiens GN=CUL4A PE=1 SV=3	11	221.463	361.54	334.45	320.349	269.696	322.281	0.973131	0.0080848	0.0118287
Q13620	Cullin-4B OS=Homo sapiens GN=CUL4B PE=1 SV=4	22	268.403	326.062	301.462	310.311	315.55	331.605	0.346834	-0.0958406	0.459879
Q93034	Cullin-5 OS=Homo sapiens GN=CUL5 PE=1 SV=4	3	168.664	340.936	282.058	243.822	265.01	451.222	0.53849	-0.278238	0.268822
Q8IWT3	Cullin-9 OS=Homo sapiens GN=CUL9 PE=1 SV=2	1	125.395	396.876	254.629	324.218	296.719	294.04	0.61753	-0.236007	0.209342
Q86VP6	Cullin-associated NEDD8-dissociated protein 1 OS=Homo sapiens GN=CAND1 PE=1 SV=2	55	255.903	303.043	306.304	331.712	331.127	310.796	0.143935	-0.170264	0.841834
O75155	Cullin-associated NEDD8-dissociated protein 2 OS=Homo sapiens GN=CAND2 PE=1 SV=3	6	411.619	284.126	310.939	458.067	224.567	247.82	0.781409	0.113604	0.107122
Q69YN2	CWF19-like protein 1 OS=Homo sapiens GN=CWF19L1 PE=1 SV=2	2	227.01	255.044	345.781	381.475	288.341	313.828	0.319668	-0.248793	0.495301
Q2TBE0	CWF19-like protein 2 OS=Homo sapiens GN=CWF19L2 PE=1 SV=4	1	189.55	324.414	418.904	272.707	357.656	319.125	0.94349	-0.0254788	0.0252628
P18850	Cyclic AMP-dependent transcription factor ATF-6 alpha OS=Homo sapiens GN=ATF6 PE=1 SV=3	1	220.605	302.264	302.523	453.687	234.438	243.7	0.679643	-0.174979	0.167719
P16220	Cyclic AMP-responsive element-binding protein 1 OS=Homo sapiens GN=CREB1 PE=1 SV=2	1	554.266	288.349	457.915	374.818	295.977	242.857	0.235926	0.509383	0.627225
Q8N884	Cyclic GMP-AMP synthase OS=Homo sapiens GN=MB21D1 PE=1 SV=2	1	289.419	338.196	181.789	270.058	451.6	291.838	0.40952	-0.324409	0.387725
P24863	Cyclin-C OS=Homo sapiens GN=CCNC PE=1 SV=2	1	151.165	431.876	407.999	189.206	345.484	350.458	0.755789	0.163025	0.121599
O95273	Cyclin-D1-binding protein 1 OS=Homo sapiens GN=CCNDBP1 PE=1 SV=2	1	141.159	337.997	283.674	192.24	412.473	399.515	0.434632	-0.396652	0.361878
P06493	Cyclin-dependent kinase 1 OS=Homo sapiens GN=CDK1 PE=1 SV=3	5	77.7916	288.498	202.217	344.737	268.047	393.241	0.125615	-0.823416	0.90096
Q15131	Cyclin-dependent kinase 10 OS=Homo sapiens GN=CDK10 PE=1 SV=1	1	396.757	372.038	249.117	251.639	365.71	332.882	0.713425	0.099263	0.146652
J3QR44	Cyclin-dependent kinase 11B OS=Homo sapiens GN=CDK11B PE=1 SV=2	5	209.461	321.056	288.027	315.457	325.094	328.388	0.268194	-0.243345	0.57155
Q9NYV4	Cyclin-dependent kinase 12 OS=Homo sapiens GN=CDK12 PE=1 SV=2	5	192.295	285.943	229.788	250.891	371.556	412.985	0.140899	-0.54836	0.851092
Q14004	Cyclin-dependent kinase 13 OS=Homo sapiens GN=CDK13 PE=1 SV=2	2	336.13	301.442	382.773	272.968	354.794	340.308	0.640255	0.0758721	0.193647
Q00536	Cyclin-dependent kinase 16 OS=Homo sapiens GN=CDK16 PE=1 SV=1	2	325.515	323.97	305.281	328.172	293.236	325.281	0.847776	0.0122552	0.0717191
Q00537	Cyclin-dependent kinase 17 OS=Homo sapiens GN=CDK17 PE=1 SV=2	9	295.792	346.095	361.574	312.332	346.2	272.067	0.452753	0.108754	0.344139
Q9BWU1	Cyclin-dependent kinase 19 OS=Homo sapiens GN=CDK19 PE=1 SV=1	1	286.762	311.794	255.419	382.14	252.884	316.575	0.48772	-0.15616	0.31183
G3V5T9	Cyclin-dependent kinase 2 OS=Homo sapiens GN=CDK2 PE=1 SV=1	2	168.663	265.392	253.548	331.329	382.991	317.806	0.0422037	-0.585968	1.37465
P11802	Cyclin-dependent kinase 4 OS=Homo sapiens GN=CDK4 PE=1 SV=2	5	470.388	366.555	365.056	333.734	310.558	247.973	0.0812206	0.42989	1.09033
Q00534	Cyclin-dependent kinase 6 OS=Homo sapiens GN=CDK6 PE=1 SV=1	2	196.543	207.16	220.175	381.783	347.489	337.765	0.00228628	-0.774273	2.64087
P50613	Cyclin-dependent kinase 7 OS=Homo sapiens GN=CDK7 PE=1 SV=1	9	233.9	312.52	218.35	393.039	315.445	265.331	0.217946	-0.348622	0.66165
P38936	Cyclin-dependent kinase inhibitor 1 OS=Homo sapiens GN=CDKN1A PE=1 SV=3	1	194.049	377.797	471.894	299.5	314.775	265.111	0.573004	0.247193	0.241842
Q00535	Cyclin-dependent-like kinase 5 OS=Homo sapiens GN=CDK5 PE=1 SV=3	3	142.946	316.364	248.815	357.269	317.833	300.94	0.21233	-0.462939	0.672989
O14976	Cyclin-G-associated kinase OS=Homo sapiens GN=GAK PE=1 SV=2	6	411.189	310.82	291.518	325.567	341.501	299.08	0.719017	0.0690694	0.143261
O75909	Cyclin-K OS=Homo sapiens GN=CCNK PE=1 SV=2	4	182.745	294.25	248.02	345.078	309.111	338.039	0.098103	-0.452661	1.00832
Q9UK58	Cyclin-L1 OS=Homo sapiens GN=CCNL1 PE=1 SV=1	1	249.794	269.089	279.106	351.381	354.934	301.966	0.0361347	-0.337457	1.44208
O60563	Cyclin-T1 OS=Homo sapiens GN=CCNT1 PE=1 SV=1	2	221.83	298.265	189.936	358.768	316.807	324.894	0.0792944	-0.494725	1.10076
O60583	Cyclin-T2 OS=Homo sapiens GN=CCNT2 PE=1 SV=2	1	147.738	260.971	143.065	382.94	332.856	328.213	0.0345516	-0.919984	1.46153
Q8ND76	Cyclin-Y OS=Homo sapiens GN=CCNY PE=1 SV=2	5	697.863	288.399	397.615	293.431	336.179	316.858	0.35566	0.548089	0.448965
P35520	Cystathionine beta-synthase OS=Homo sapiens GN=CBS PE=1 SV=2	2	239.672	259.3	267.148	283.124	361.211	390.94	0.100042	-0.43437	0.999819
P04080	Cystatin-B OS=Homo sapiens GN=CSTB PE=1 SV=2	4	217.083	302.473	227.488	371.824	242.952	355.312	0.211253	-0.37692	0.675197
P01034	Cystatin-C OS=Homo sapiens GN=CST3 PE=1 SV=1	2	194.874	312.603	254.066	393.258	241.441	317.015	0.320446	-0.321602	0.494245
P21291	Cysteine and glycine-rich protein 1 OS=Homo sapiens GN=CSRP1 PE=1 SV=3	19	254.557	288.619	215.319	374.912	280.678	333.421	0.094184	-0.382846	1.02602
F8VW96	Cysteine and glycine-rich protein 2 OS=Homo sapiens GN=CSRP2 PE=1 SV=1	2	870.041	269.279	454.388	272.716	324.204	342.473	0.344115	0.762588	0.463297
P50461	Cysteine and glycine-rich protein 3 OS=Homo sapiens GN=CSRP3 PE=1 SV=1	2	113.835	262.173	210.338	406.571	254.69	345.613	0.0863949	-0.780058	1.06351
Q9UHD1	Cysteine and histidine-rich domain-containing protein 1 OS=Homo sapiens GN=CHORDC1 PE=1 SV=2	14	128.919	290.96	235.543	365.739	314.989	317.079	0.126744	-0.606337	0.897074
E9PJD7	Cysteine and histidine-rich protein 1 OS=Homo sapiens GN=CYHR1 PE=1 SV=1	1	599.066	311.16	413.807	221.227	419.409	321.358	0.309763	0.46084	0.508971
B7Z4W5	Cysteine conjugate-beta lyase cytoplasmic (Glutamine transaminase K, kyneurenine aminotransferase), isoform CRA_b OS=Homo sapiens GN=CCBL1 PE=1 SV=1	1	835.684	341.153	586.857	114.595	432.666	358.981	0.182103	0.960634	0.739684
Q9Y697	Cysteine desulfurase, mitochondrial OS=Homo sapiens GN=NFS1 PE=1 SV=3	5	188.68	320.02	351.413	253.797	339.544	377.261	0.585995	-0.174355	0.232106
Q8WYN0	Cysteine protease ATG4A OS=Homo sapiens GN=ATG4A PE=1 SV=1	1	165.27	319.193	261.498	313.425	344.91	325.745	0.215669	-0.399675	0.666212
Q9Y4P1	Cysteine protease ATG4B OS=Homo sapiens GN=ATG4B PE=1 SV=2	3	297.369	338.633	320.45	230.088	282.255	438.977	0.980925	0.00776203	0.00836431
J3KPG9	Cysteine sulfinic acid decarboxylase (Fragment) OS=Homo sapiens GN=CSAD PE=1 SV=1	1	939.952	287.267	471.782	249.233	314.307	356.363	0.312174	0.885134	0.505603
Q9NZV1	Cysteine-rich motor neuron 1 protein OS=Homo sapiens GN=CRIM1 PE=1 SV=1	12	276.484	281.755	242.892	391.702	286.787	305.331	0.191817	-0.296356	0.717114
P52943	Cysteine-rich protein 2 OS=Homo sapiens GN=CRIP2 PE=1 SV=1	5	141.925	276.848	210.38	416.604	230.93	339.322	0.154234	-0.64943	0.811819
Q96HD1	Cysteine-rich with EGF-like domain protein 1 OS=Homo sapiens GN=CRELD1 PE=1 SV=3	7	275.584	363.269	345.614	310.796	341.56	269.341	0.573209	0.095051	0.241687
P49589	Cysteine--tRNA ligase, cytoplasmic OS=Homo sapiens GN=CARS PE=1 SV=3	22	272.537	288.897	235.694	363.476	317.779	311.256	0.045882	-0.316272	1.33836
Q9UPY5	Cystine/glutamate transporter OS=Homo sapiens GN=SLC7A11 PE=1 SV=1	2	525.269	425.618	360.242	339.659	295.526	204.597	0.0673948	0.642724	1.17137
P00167	Cytochrome b5 OS=Homo sapiens GN=CYB5A PE=1 SV=2	2	100.069	296.304	220.247	363.508	259.676	365.202	0.152537	-0.68069	0.816626
P31930	Cytochrome b-c1 complex subunit 1, mitochondrial OS=Homo sapiens GN=UQCRC1 PE=1 SV=3	24	412.277	313.961	360.074	280.135	319.181	351.808	0.275079	0.191733	0.560542
P22695	Cytochrome b-c1 complex subunit 2, mitochondrial OS=Homo sapiens GN=UQCRC2 PE=1 SV=3	30	406.753	317.422	384.116	273.823	333.969	339.086	0.193117	0.227084	0.714181
B7Z2R2	Cytochrome b-c1 complex subunit 7 OS=Homo sapiens GN=UQCRB PE=1 SV=1	1	126.516	326.113	92.9838	425.8	335.919	236.693	0.178004	-0.871758	0.749569
O14949	Cytochrome b-c1 complex subunit 8 OS=Homo sapiens GN=UQCRQ PE=1 SV=4	1	629.847	370.965	333.93	245.217	311.831	349.879	0.261579	0.557503	0.582398
Q9UDW1	Cytochrome b-c1 complex subunit 9 OS=Homo sapiens GN=UQCR10 PE=1 SV=3	1	276.632	354.844	240.83	276.565	281.655	391.977	0.634621	-0.12339	0.197486
P47985	Cytochrome b-c1 complex subunit Rieske, mitochondrial OS=Homo sapiens GN=UQCRFS1 PE=1 SV=2	2	390.7	296.318	272.431	303.134	397.323	299.147	0.795601	-0.0591499	0.0993046
P99999	Cytochrome c OS=Homo sapiens GN=CYCS PE=1 SV=2	1	122.138	282.967	203.693	464.441	400.31	144.317	0.309434	-0.728986	0.509432
Q96BR5	Cytochrome c oxidase assembly factor 7 OS=Homo sapiens GN=COA7 PE=1 SV=2	2	177.535	427.757	238.52	319.88	235.379	325.202	0.890771	-0.0613393	0.050234
Q9Y6N1	Cytochrome c oxidase assembly protein COX11, mitochondrial OS=Homo sapiens GN=COX11 PE=1 SV=3	1	382.732	317.77	382.15	325.472	335.956	276.504	0.165232	0.207013	0.781906
Q7KZN9	Cytochrome c oxidase assembly protein COX15 homolog OS=Homo sapiens GN=COX15 PE=1 SV=1	4	299.945	345.452	519.779	182.28	281.601	440.83	0.438202	0.365018	0.358326
Q5RI15	Cytochrome c oxidase protein 20 homolog OS=Homo sapiens GN=COX20 PE=1 SV=2	1	685.899	327.066	743.956	244.075	262.318	317.081	0.136078	1.09325	0.866213
P00395	Cytochrome c oxidase subunit 1 OS=Homo sapiens GN=MT-CO1 PE=1 SV=1	2	876.146	161.685	228.918	233.951	741.231	198.824	0.919839	0.109691	0.0362882
P00403	Cytochrome c oxidase subunit 2 OS=Homo sapiens GN=MT-CO2 PE=1 SV=1	7	854.695	296.611	489.554	260.672	368.505	292.099	0.278523	0.832747	0.555139
P00414	Cytochrome c oxidase subunit 3 OS=Homo sapiens GN=MT-CO3 PE=1 SV=2	1	91.6673	359.443	242.518	159.447	403.92	442.481	0.427463	-0.536177	0.369101
P13073	Cytochrome c oxidase subunit 4 isoform 1, mitochondrial OS=Homo sapiens GN=COX4I1 PE=1 SV=1	20	135.741	331.552	280.337	297.812	274.597	387.817	0.369061	-0.36105	0.432901
H3BNX8	Cytochrome c oxidase subunit 5A, mitochondrial OS=Homo sapiens GN=COX5A PE=1 SV=1	6	200.709	341.819	272.431	347.893	216.972	363.492	0.574297	-0.187954	0.240864
P10606	Cytochrome c oxidase subunit 5B, mitochondrial OS=Homo sapiens GN=COX5B PE=1 SV=2	1	214.275	222.732	267.955	580.295	276.167	128.767	0.555845	-0.482914	0.255046
H0UI06	Cytochrome c oxidase subunit 7A2, mitochondrial OS=Homo sapiens GN=COX7A2 PE=1 SV=1	3	160.18	338.839	273.749	329.56	214.053	392.262	0.502273	-0.276282	0.299061
P15954	Cytochrome c oxidase subunit 7C, mitochondrial OS=Homo sapiens GN=COX7C PE=1 SV=1	2	341.966	406.975	308.421	408.184	255.343	191.681	0.414457	0.306124	0.38252
O00483	Cytochrome c oxidase subunit NDUFA4 OS=Homo sapiens GN=NDUFA4 PE=1 SV=1	4	258.874	310.624	319.62	304.502	281.77	373.578	0.524732	-0.110434	0.280062
P08574	Cytochrome c1, heme protein, mitochondrial OS=Homo sapiens GN=CYC1 PE=1 SV=3	5	1336.01	332.067	766.834	126.219	336.521	354.997	0.199573	1.57416	0.699899
P53701	Cytochrome c-type heme lyase OS=Homo sapiens GN=HCCS PE=1 SV=1	2	353.865	317.91	430.247	269.962	299.413	362.032	0.25741	0.242669	0.589375
Q6UW02	Cytochrome P450 20A1 OS=Homo sapiens GN=CYP20A1 PE=1 SV=1	3	385.923	325.01	376.204	300.367	331.047	306.485	0.101655	0.21303	0.992873
Q15438	Cytohesin-1 OS=Homo sapiens GN=CYTH1 PE=1 SV=1	1	135.393	263.192	388.41	337.596	331.208	320.518	0.453418	-0.330088	0.343501
Q8IUI8	Cytokine receptor-like factor 3 OS=Homo sapiens GN=CRLF3 PE=1 SV=2	4	676.293	361.651	542.477	223.513	306.353	331.854	0.106487	0.875017	0.972704
P21399	Cytoplasmic aconitate hydratase OS=Homo sapiens GN=ACO1 PE=1 SV=3	16	235.234	329.333	279.903	312.802	311.768	336.388	0.286953	-0.186427	0.54219
Q14204	Cytoplasmic dynein 1 heavy chain 1 OS=Homo sapiens GN=DYNC1H1 PE=1 SV=5	178	330.129	323.496	299.769	334.791	319.069	298.195	0.976214	0.00202636	0.0104549
Q13409	Cytoplasmic dynein 1 intermediate chain 2 OS=Homo sapiens GN=DYNC1I2 PE=1 SV=3	15	233.857	317.46	193.801	364.887	309.292	306.744	0.151241	-0.39667	0.820332
Q9Y6G9	Cytoplasmic dynein 1 light intermediate chain 1 OS=Homo sapiens GN=DYNC1LI1 PE=1 SV=3	15	210.248	315.891	262.3	322.143	306.521	345.707	0.16919	-0.305469	0.771624
O43237	Cytoplasmic dynein 1 light intermediate chain 2 OS=Homo sapiens GN=DYNC1LI2 PE=1 SV=1	22	204.458	299.626	257.236	321.519	365.858	313.539	0.0815159	-0.394744	1.08876
Q7L576	Cytoplasmic FMR1-interacting protein 1 OS=Homo sapiens GN=CYFIP1 PE=1 SV=1	35	343.325	284.133	302.54	400.129	279.11	280.411	0.837162	-0.0452805	0.0771906
Q17RY0	Cytoplasmic polyadenylation element-binding protein 4 OS=Homo sapiens GN=CPEB4 PE=1 SV=1	2	572.461	310.654	392.941	302.97	306.52	319.589	0.272957	0.457818	0.563906
P16333	Cytoplasmic protein NCK1 OS=Homo sapiens GN=NCK1 PE=1 SV=1	4	366.662	276.558	293.012	302.459	433.812	282.441	0.649137	-0.121808	0.187664
O43639	Cytoplasmic protein NCK2 OS=Homo sapiens GN=NCK2 PE=1 SV=2	1	234.634	253.278	240.775	336.981	358.57	339.585	0.000390882	-0.50645	3.40795
Q7Z7A3	Cytoplasmic tRNA 2-thiolation protein 1 OS=Homo sapiens GN=CTU1 PE=1 SV=1	2	875.938	310.574	603.237	285.528	341.334	242.395	0.197935	1.0419	0.703477
P51813	Cytoplasmic tyrosine-protein kinase BMX OS=Homo sapiens GN=BMX PE=1 SV=1	10	244.529	295.546	282.2	348.143	317.688	314.304	0.0543367	-0.253359	1.26491
Q07065	Cytoskeleton-associated protein 4 OS=Homo sapiens GN=CKAP4 PE=1 SV=2	47	312.478	332.266	288.25	349.353	274.734	312.949	0.960205	-0.00623648	0.0176359
Q14008	Cytoskeleton-associated protein 5 OS=Homo sapiens GN=CKAP5 PE=1 SV=3	40	234.939	322.298	289.855	370.305	297.374	281.215	0.41613	-0.163729	0.380771
P28838	Cytosol aminopeptidase OS=Homo sapiens GN=LAP3 PE=1 SV=3	32	246.719	258.596	270.393	386.531	337.432	283.997	0.113774	-0.377852	0.943955
O75891	Cytosolic 10-formyltetrahydrofolate dehydrogenase OS=Homo sapiens GN=ALDH1L1 PE=1 SV=2	4	598.282	324.807	488.891	281.962	341.536	279.984	0.159943	0.64415	0.796035
Q9H0P0	Cytosolic 5'-nucleotidase 3A OS=Homo sapiens GN=NT5C3A PE=1 SV=3	1	259.483	287.666	339.497	282.292	356.372	353.895	0.35466	-0.162795	0.450188
O00154	Cytosolic acyl coenzyme A thioester hydrolase OS=Homo sapiens GN=ACOT7 PE=1 SV=3	19	300.282	275.209	271.279	313.133	348.371	347.936	0.0237715	-0.253515	1.62394
Q9H6Q4	Cytosolic Fe-S cluster assembly factor NARFL OS=Homo sapiens GN=NARFL PE=1 SV=1	2	883.861	338.827	511.623	261.172	337.63	275.689	0.214704	0.987848	0.66816
Q9Y5Y2	Cytosolic Fe-S cluster assembly factor NUBP2 OS=Homo sapiens GN=NUBP2 PE=1 SV=1	1	555.341	293.845	437.993	305.502	313.881	313.258	0.258425	0.464818	0.587665
Q96KP4	Cytosolic non-specific dipeptidase OS=Homo sapiens GN=CNDP2 PE=1 SV=2	25	221.07	332.452	273.308	333.015	293.326	326.634	0.322199	-0.204848	0.491876
P49902	Cytosolic purine 5'-nucleotidase OS=Homo sapiens GN=NT5C2 PE=1 SV=1	4	134.516	313.876	225.907	309.359	342.794	347.35	0.165781	-0.567821	0.780465
Q69YQ0	Cytospin-A OS=Homo sapiens GN=SPECC1L PE=1 SV=2	9	394.746	285.271	306.623	300.755	309.212	371.983	0.971192	0.00687522	0.012695
O43175	D-3-phosphoglycerate dehydrogenase OS=Homo sapiens GN=PHGDH PE=1 SV=4	10	345.179	320.274	351.959	274.695	351.286	333.618	0.50438	0.0844011	0.297242
Q96EP5	DAZ-associated protein 1 OS=Homo sapiens GN=DAZAP1 PE=1 SV=1	10	451.579	287.884	349.982	330.889	303.031	324.119	0.456511	0.185437	0.340549
Q5BKZ1	DBIRD complex subunit ZNF326 OS=Homo sapiens GN=ZNF326 PE=1 SV=2	6	247.925	279.064	321.087	419.898	310.654	235.806	0.548738	-0.188363	0.260635
Q9UKG1	DCC-interacting protein 13-alpha OS=Homo sapiens GN=APPL1 PE=1 SV=1	4	114.595	361.602	327.081	301.712	253.77	365.286	0.675285	-0.19694	0.170513
Q8NEU8	DCC-interacting protein 13-beta OS=Homo sapiens GN=APPL2 PE=1 SV=3	5	296.838	304.298	269.455	329.93	303.343	341.307	0.0885232	-0.162785	1.05294
Q8IWE4	DCN1-like protein 3 OS=Homo sapiens GN=DCUN1D3 PE=1 SV=1	3	431.544	271.445	334.715	364.281	286.053	315.147	0.67496	0.104074	0.170722
Q9BTE7	DCN1-like protein 5 OS=Homo sapiens GN=DCUN1D5 PE=1 SV=1	3	369.524	297.199	369.839	183.192	368.854	442.63	0.876484	0.0595091	0.057256
Q9H773	dCTP pyrophosphatase 1 OS=Homo sapiens GN=DCTPP1 PE=1 SV=1	1	497.469	365.33	440.504	267.999	276.242	335.089	0.0455922	0.567697	1.34111
Q8TEB1	DDB1- and CUL4-associated factor 11 OS=Homo sapiens GN=DCAF11 PE=1 SV=1	1	349.75	265.563	372.848	293.795	397.297	311.167	0.923024	-0.020436	0.034787
A0A087WT20	DDB1- and CUL4-associated factor 13 OS=Homo sapiens GN=DCAF13 PE=1 SV=1	8	258.507	291.034	222.118	369.95	295.384	323.846	0.0701118	-0.35827	1.15421
P61962	DDB1- and CUL4-associated factor 7 OS=Homo sapiens GN=DCAF7 PE=1 SV=1	5	496.438	302.835	407.859	230.022	315.046	407.653	0.326921	0.341458	0.485557
Q96HY6	DDRGK domain-containing protein 1 OS=Homo sapiens GN=DDRGK1 PE=1 SV=2	1	727.375	312.204	663.275	228.394	360.533	287.812	0.158135	0.957736	0.800971
Q9UER7	Death domain-associated protein 6 OS=Homo sapiens GN=DAXX PE=1 SV=2	1	440.343	300.349	423.898	280.288	366.521	306.665	0.256276	0.288556	0.591292
P53355	Death-associated protein kinase 1 OS=Homo sapiens GN=DAPK1 PE=1 SV=6	2	404.291	357.089	314.579	226.377	355.908	365.847	0.468099	0.182463	0.329663
O43293	Death-associated protein kinase 3 OS=Homo sapiens GN=DAPK3 PE=1 SV=1	3	230.718	259.777	217.003	341.758	305.769	377.105	0.0178953	-0.534311	1.74726
Q9BTC0	Death-inducer obliterator 1 OS=Homo sapiens GN=DIDO1 PE=1 SV=5	2	420.78	353.758	315.598	317.718	294.124	305.937	0.19821	0.248289	0.702874
O77932	Decapping and exoribonuclease protein OS=Homo sapiens GN=DXO PE=2 SV=2	1	551.435	279.637	441.855	270.245	367.177	323.846	0.31879	0.405138	0.496495
A0A096LNH6	Dedicator of cytokinesis protein 1 OS=Homo sapiens GN=DOCK1 PE=1 SV=1	8	336.264	331.663	340.704	333.286	312.996	287.62	0.196301	0.111057	0.707077
Q96BY6	Dedicator of cytokinesis protein 10 OS=Homo sapiens GN=DOCK10 PE=1 SV=3	11	378.589	325.352	328.676	320.771	342.754	284.75	0.308761	0.122929	0.510377
Q92608	Dedicator of cytokinesis protein 2 OS=Homo sapiens GN=DOCK2 PE=1 SV=2	1	205.38	336.156	342.173	381.197	188.676	332.042	0.93797	-0.02942	0.0278113
Q8N1I0	Dedicator of cytokinesis protein 4 OS=Homo sapiens GN=DOCK4 PE=1 SV=3	12	520.572	290.013	373.659	309.344	397.258	263.53	0.42339	0.287715	0.37326
Q96HP0	Dedicator of cytokinesis protein 6 OS=Homo sapiens GN=DOCK6 PE=1 SV=3	13	386.397	373.508	308.569	282.93	309.068	324.336	0.158029	0.221606	0.801264
Q96N67	Dedicator of cytokinesis protein 7 OS=Homo sapiens GN=DOCK7 PE=1 SV=4	11	576.169	295.73	473.667	303.313	315.646	302.732	0.226492	0.545858	0.644947
H0Y3S1	Dedicator of cytokinesis protein 9 (Fragment) OS=Homo sapiens GN=DOCK9 PE=1 SV=1	8	332.895	329.593	265.058	323.564	286.098	342.036	0.785698	-0.0370839	0.104744
A0A0A0MSY4	Dedicator of cytokinesis protein 9 OS=Homo sapiens GN=DOCK9 PE=1 SV=1	22	556.966	329.707	423.747	281.281	312.632	318.979	0.17882	0.521513	0.747584
Q96LJ7	Dehydrogenase/reductase SDR family member 1 OS=Homo sapiens GN=DHRS1 PE=1 SV=1	3	604.071	275.986	383.953	267.429	356.979	350.188	0.426003	0.375133	0.370588
Q6UWP2	Dehydrogenase/reductase SDR family member 11 OS=Homo sapiens GN=DHRS11 PE=1 SV=1	1	687.636	314.774	388.05	278.435	291.55	352.905	0.303793	0.591331	0.517422
Q9BTZ2	Dehydrogenase/reductase SDR family member 4 OS=Homo sapiens GN=DHRS4 PE=1 SV=3	6	900.216	320.279	488.783	266.799	307.829	312.157	0.251897	0.94673	0.598776
H0YJ66	Dehydrogenase/reductase SDR family member 7 (Fragment) OS=Homo sapiens GN=DHRS7 PE=1 SV=1	2	188.734	317.595	385.568	276.142	287.95	384.493	0.795358	-0.0888982	0.0994376
Q6IAN0	Dehydrogenase/reductase SDR family member 7B OS=Homo sapiens GN=DHRS7B PE=1 SV=2	1	695.211	329.767	490.245	271.141	309.444	309.091	0.18581	0.768179	0.73093
Q8N5I4	Dehydrogenase/reductase SDR family member on chromosome X OS=Homo sapiens GN=DHRSX PE=2 SV=2	2	108.21	345.562	269.696	340.231	200.149	389.051	0.489892	-0.361418	0.309899
Q8NDZ4	Deleted in autism protein 1 OS=Homo sapiens GN=C3orf58 PE=1 SV=1	8	163.695	248.796	249.178	302.136	367.849	379.668	0.0267099	-0.665729	1.57333
Q15392	Delta(24)-sterol reductase OS=Homo sapiens GN=DHCR24 PE=1 SV=2	6	266.585	308.095	341.422	383.39	372.295	201.824	0.842084	-0.0637788	0.0746448
Q13011	Delta(3,5)-Delta(2,4)-dienoyl-CoA isomerase, mitochondrial OS=Homo sapiens GN=ECH1 PE=1 SV=2	4	562.624	318.53	428.769	283.314	351.373	292.805	0.206364	0.498075	0.685366
P30038	Delta-1-pyrroline-5-carboxylate dehydrogenase, mitochondrial OS=Homo sapiens GN=ALDH4A1 PE=1 SV=3	11	360.999	335.797	364.549	317.734	355.763	261.629	0.259987	0.182662	0.585048
P54886	Delta-1-pyrroline-5-carboxylate synthase OS=Homo sapiens GN=ALDH18A1 PE=1 SV=2	23	322.457	340.551	294.821	327.623	301.621	309.085	0.699263	0.0296749	0.155359
R4GN35	DENN domain-containing protein 4C OS=Homo sapiens GN=DENND4C PE=1 SV=1	3	464.994	316.371	382.216	323.449	297.302	306.324	0.205231	0.327816	0.687757
Q6IQ26	DENN domain-containing protein 5A OS=Homo sapiens GN=DENND5A PE=1 SV=2	2	369.238	413.013	398.262	270.442	292.615	299.514	0.00378172	0.4527	2.42231
G3V1S3	DENN domain-containing protein 5B OS=Homo sapiens GN=DENND5B PE=1 SV=1	2	366.71	381.872	399.397	300.033	289.732	290.286	0.00593395	0.383438	2.22666
D6RFG8	Deoxycytidine kinase OS=Homo sapiens GN=DCK PE=1 SV=1	3	175.512	397.504	316.747	259.64	362.798	300.385	0.887831	-0.0526351	0.0516698
P32321	Deoxycytidylate deaminase OS=Homo sapiens GN=DCTD PE=1 SV=2	2	260.239	222.421	176.857	380.478	376.317	311.956	0.0142979	-0.696443	1.84473
Q9BU89	Deoxyhypusine hydroxylase OS=Homo sapiens GN=DOHH PE=1 SV=1	3	473.597	257.147	375.29	261.911	434.591	319.197	0.728371	0.122925	0.137647
P49366	Deoxyhypusine synthase OS=Homo sapiens GN=DHPS PE=1 SV=1	3	198.314	343.581	261.956	337.712	324.972	291.133	0.357904	-0.246785	0.446233
Q9Y3Z3	Deoxynucleoside triphosphate triphosphohydrolase SAMHD1 OS=Homo sapiens GN=SAMHD1 PE=1 SV=2	6	181.367	206.983	209.795	359.632	335.201	378.028	0.000781353	-0.842896	3.10715
Q9H147	Deoxynucleotidyltransferase terminal-interacting protein 1 OS=Homo sapiens GN=DNTTIP1 PE=1 SV=2	1	1217.49	360.68	534.744	210.739	373.022	267.054	0.246638	1.31232	0.607939
Q5QJE6	Deoxynucleotidyltransferase terminal-interacting protein 2 OS=Homo sapiens GN=DNTTIP2 PE=1 SV=2	8	312.388	324.412	306.888	315.43	340.945	302.634	0.709683	-0.023234	0.148936
P49184	Deoxyribonuclease-1-like 1 OS=Homo sapiens GN=DNASE1L1 PE=1 SV=1	2	290.267	397.115	393.926	272.514	272.148	331.281	0.183198	0.303869	0.737079
Q9Y315	Deoxyribose-phosphate aldolase OS=Homo sapiens GN=DERA PE=1 SV=2	11	300.607	302.406	292.267	320.268	323.689	332.217	0.00491654	-0.124799	2.30834
P33316	Deoxyuridine 5'-triphosphate nucleotidohydrolase, mitochondrial OS=Homo sapiens GN=DUT PE=1 SV=4	4	469.173	392.399	414.607	325.551	254.107	269.971	0.0107226	0.586926	1.9697
Q8WVC6	Dephospho-CoA kinase domain-containing protein OS=Homo sapiens GN=DCAKD PE=1 SV=1	1	215.31	268.176	308.802	334.036	325.958	341.09	0.120287	-0.337465	0.919781
Q9BUN8	Derlin-1 OS=Homo sapiens GN=DERL1 PE=1 SV=1	3	887.659	378.387	619.126	223.116	272.559	314.84	0.131082	1.21779	0.882456
Q9GZP9	Derlin-2 OS=Homo sapiens GN=DERL2 PE=1 SV=1	2	630.759	320.767	417.591	271.898	328.785	321.991	0.243001	0.569352	0.614392
P81605	Dermcidin OS=Homo sapiens GN=DCD PE=1 SV=2	2	156.135	123.42	212.539	708.761	207.447	123.396	0.4235	-1.07903	0.373147
P17661	Desmin OS=Homo sapiens GN=DES PE=1 SV=3	41	212.655	258.992	305.243	370.673	316.537	312.503	0.0929803	-0.363805	1.03161
P15924	Desmoplakin OS=Homo sapiens GN=DSP PE=1 SV=3	6	443.106	174.224	280.342	475.613	213.219	328.053	0.733907	-0.179898	0.134359
P60981	Destrin OS=Homo sapiens GN=DSTN PE=1 SV=3	32	225.257	302.269	262.495	321.846	316.518	347.916	0.081802	-0.320106	1.08724
Q96JH7	Deubiquitinating protein VCIP135 OS=Homo sapiens GN=VCPIP1 PE=1 SV=2	6	209.514	297.702	271.014	308.145	318.77	364.987	0.0956826	-0.35	1.01917
Q9Y295	Developmentally-regulated GTP-binding protein 1 OS=Homo sapiens GN=DRG1 PE=1 SV=1	8	354.652	288.768	300.734	356.671	337.804	282.436	0.73541	-0.0492058	0.133471
P55039	Developmentally-regulated GTP-binding protein 2 OS=Homo sapiens GN=DRG2 PE=1 SV=1	9	213.795	263.503	222.6	318.58	416.863	313.16	0.0569248	-0.583253	1.2447
O94923	D-glucuronyl C5-epimerase OS=Homo sapiens GN=GLCE PE=1 SV=3	9	298.731	357.242	325.957	274.035	339.696	323.843	0.600967	0.0666872	0.221149
Q9NR28	Diablo homolog, mitochondrial OS=Homo sapiens GN=DIABLO PE=1 SV=1	4	417.413	292.544	339.785	259.498	381.96	348.48	0.718813	0.0846243	0.143384
P23743	Diacylglycerol kinase alpha OS=Homo sapiens GN=DGKA PE=1 SV=3	5	327.46	359.674	170.116	340.321	285.83	322.952	0.658345	-0.146847	0.181547
Q13574	Diacylglycerol kinase zeta OS=Homo sapiens GN=DGKZ PE=1 SV=3	1	290.48	321.875	213.789	344.407	283.032	340.777	0.290436	-0.228933	0.53695
O75907	Diacylglycerol O-acyltransferase 1 OS=Homo sapiens GN=DGAT1 PE=1 SV=2	4	617.21	353.984	388.71	211.318	351.081	359.635	0.218041	0.560612	0.661462
P21673	Diamine acetyltransferase 1 OS=Homo sapiens GN=SAT1 PE=1 SV=1	1	949.443	355.764	625.292	211.684	341.675	286.353	0.163097	1.20101	0.787555
O94907	Dickkopf-related protein 1 OS=Homo sapiens GN=DKK1 PE=1 SV=1	5	194.804	246.583	151.612	489.64	184.839	323.534	0.261564	-0.751028	0.582422
Q68CQ4	Digestive organ expansion factor homolog OS=Homo sapiens GN=DIEXF PE=1 SV=2	8	374.771	348.499	322.601	321.31	280.023	317.706	0.10357	0.186507	0.984765
P09622	Dihydrolipoyl dehydrogenase, mitochondrial OS=Homo sapiens GN=DLD PE=1 SV=2	14	250.216	292.28	291.467	334.789	332.075	318.882	0.0547578	-0.241234	1.26155
P10515	Dihydrolipoyllysine-residue acetyltransferase component of pyruvate dehydrogenase complex, mitochondrial OS=Homo sapiens GN=DLAT PE=1 SV=3	10	210.506	290.056	228.78	351.244	333.284	317.987	0.0481883	-0.458957	1.31706
P36957	Dihydrolipoyllysine-residue succinyltransferase component of 2-oxoglutarate dehydrogenase complex, mitochondrial OS=Homo sapiens GN=DLST PE=1 SV=4	2	248.704	328.562	540.569	269.654	281.688	345.707	0.490759	0.317447	0.309132
Q02127	Dihydroorotate dehydrogenase (quinone), mitochondrial OS=Homo sapiens GN=DHODH PE=1 SV=3	4	215.889	336.461	201.978	365.982	274.849	316.854	0.261126	-0.344359	0.58315
P09417	Dihydropteridine reductase OS=Homo sapiens GN=QDPR PE=1 SV=2	4	213.932	320.403	291.51	339.369	290.669	326.253	0.307473	-0.211578	0.512193
Q14117	Dihydropyrimidinase OS=Homo sapiens GN=DPYS PE=1 SV=1	2	251.538	323.263	369.674	309.011	310.63	322.754	0.985795	0.00318112	0.00621344
Q16555	Dihydropyrimidinase-related protein 2 OS=Homo sapiens GN=DPYSL2 PE=1 SV=1	46	304.357	331.864	358.804	319.178	296.653	314.702	0.306539	0.0966753	0.513514
Q14195	Dihydropyrimidinase-related protein 3 OS=Homo sapiens GN=DPYSL3 PE=1 SV=1	32	311.63	271.071	285.062	327.351	363.827	317.485	0.0652576	-0.21707	1.18537
O14531	Dihydropyrimidinase-related protein 4 OS=Homo sapiens GN=DPYSL4 PE=1 SV=2	3	321.045	229.836	224.355	351.465	433.344	280.271	0.157113	-0.458254	0.803788
Q12882	Dihydropyrimidine dehydrogenase [NADP(+)] OS=Homo sapiens GN=DPYD PE=1 SV=2	1	578.409	264.431	399.276	353.045	276.047	317.601	0.393005	0.39183	0.405602
O15228	Dihydroxyacetone phosphate acyltransferase OS=Homo sapiens GN=GNPAT PE=1 SV=1	2	1020.77	305.898	504.446	311.346	307.906	258.778	0.274024	1.06038	0.562212
Q8WVM0	Dimethyladenosine transferase 1, mitochondrial OS=Homo sapiens GN=TFB1M PE=1 SV=1	1	693.147	383.52	414.325	235.712	295.996	340.065	0.162549	0.774246	0.789016
Q9H5Q4	Dimethyladenosine transferase 2, mitochondrial OS=Homo sapiens GN=TFB2M PE=1 SV=1	2	564.132	337.941	739.935	216.247	303.564	317.098	0.139517	0.972318	0.855373
P53634	Dipeptidyl peptidase 1 OS=Homo sapiens GN=CTSC PE=1 SV=2	3	295.89	383.923	383.171	311.8	261.86	304.713	0.158533	0.275214	0.79988
Q9UHL4	Dipeptidyl peptidase 2 OS=Homo sapiens GN=DPP7 PE=1 SV=3	1	946.458	329.58	620.208	285.674	246.952	294.312	0.182664	1.1973	0.738346
G3V180	Dipeptidyl peptidase 3 OS=Homo sapiens GN=DPP3 PE=1 SV=1	13	499.393	274.982	377.145	266.424	406.434	320.276	0.53529	0.213479	0.271411
P27487	Dipeptidyl peptidase 4 OS=Homo sapiens GN=DPP4 PE=1 SV=2	1	596.566	343.987	566.487	252.5	328.187	291.458	0.108398	0.789078	0.964977
Q6V1X1	Dipeptidyl peptidase 8 OS=Homo sapiens GN=DPP8 PE=1 SV=1	4	388.857	319.736	341.147	294.198	334.551	324.125	0.260514	0.139675	0.584169
Q86TI2	Dipeptidyl peptidase 9 OS=Homo sapiens GN=DPP9 PE=1 SV=3	2	375.588	274.253	324.764	290.506	384.717	329.25	0.815929	-0.0435482	0.0883474
Q9NZJ9	Diphosphoinositol polyphosphate phosphohydrolase 2 OS=Homo sapiens GN=NUDT4 PE=1 SV=2	7	333.363	297.951	334.44	293.574	331.107	349.519	0.897318	-0.012562	0.0470534
P53602	Diphosphomevalonate decarboxylase OS=Homo sapiens GN=MVD PE=1 SV=1	4	151.688	361.945	358.935	350.255	215.336	326.667	0.940186	-0.032194	0.0267862
Q9H2P9	Diphthine methyl ester synthase OS=Homo sapiens GN=DPH5 PE=1 SV=2	1	907.206	395.783	338.21	277.254	308.263	278.033	0.287957	0.926399	0.540673
Q8IYB7	DIS3-like exonuclease 2 OS=Homo sapiens GN=DIS3L2 PE=1 SV=4	4	398.492	373.47	374.058	310.919	255.31	315.89	0.0307897	0.37759	1.51159
P98082	Disabled homolog 2 OS=Homo sapiens GN=DAB2 PE=1 SV=3	11	385.167	337.152	385.078	263.535	361.31	315.191	0.179371	0.236387	0.746247
Q5VWQ8	Disabled homolog 2-interacting protein OS=Homo sapiens GN=DAB2IP PE=1 SV=2	1	981.867	260.751	381.544	250.694	352.716	365.602	0.431278	0.745109	0.365243
Q96PD2	Discoidin, CUB and LCCL domain-containing protein 2 OS=Homo sapiens GN=DCBLD2 PE=1 SV=1	7	338.89	237.068	266.282	348.112	354.54	329.764	0.165143	-0.29372	0.78214
Q14689	Disco-interacting protein 2 homolog A OS=Homo sapiens GN=DIP2A PE=1 SV=2	5	408.625	322.673	340.427	327.565	320.517	291.692	0.229733	0.189548	0.638777
Q9P265	Disco-interacting protein 2 homolog B OS=Homo sapiens GN=DIP2B PE=1 SV=3	18	300.011	326.655	312.89	321.588	330.254	301.084	0.720041	-0.0203873	0.142643
Q9Y4D1	Disheveled-associated activator of morphogenesis 1 OS=Homo sapiens GN=DAAM1 PE=1 SV=2	3	693.762	259.23	391.276	305.859	349.854	315.666	0.436013	0.468715	0.360501
O14672	Disintegrin and metalloproteinase domain-containing protein 10 OS=Homo sapiens GN=ADAM10 PE=1 SV=1	7	339.947	416.787	350.138	262.678	311.542	304.806	0.0670702	0.33251	1.17347
Q13444	Disintegrin and metalloproteinase domain-containing protein 15 OS=Homo sapiens GN=ADAM15 PE=1 SV=4	5	878.451	351.353	521.598	235.856	337.057	294.709	0.194849	1.01337	0.710303
P78536	Disintegrin and metalloproteinase domain-containing protein 17 OS=Homo sapiens GN=ADAM17 PE=1 SV=1	2	380.333	445.683	369.07	319.737	237.238	265.175	0.0216974	0.539639	1.66359
Q13443	Disintegrin and metalloproteinase domain-containing protein 9 OS=Homo sapiens GN=ADAM9 PE=1 SV=1	20	341.442	388.018	296.142	327.857	283.246	284.781	0.24554	0.195087	0.609877
Q12959	Disks large homolog 1 OS=Homo sapiens GN=DLG1 PE=1 SV=2	1	627.448	330.634	355.338	274.899	285.999	360.858	0.301744	0.510871	0.520361
Q8TDM6	Disks large homolog 5 OS=Homo sapiens GN=DLG5 PE=1 SV=4	1	499.155	333.161	380.017	304.549	353.503	269.888	0.186283	0.385684	0.729827
Q9Y2H0	Disks large-associated protein 4 OS=Homo sapiens GN=DLGAP4 PE=1 SV=3	2	188.611	283.099	98.0286	443.85	186.408	363.128	0.211132	-0.802053	0.675445
Q15398	Disks large-associated protein 5 OS=Homo sapiens GN=DLGAP5 PE=1 SV=2	2	88.7235	293.599	115.536	271.271	293.311	479.669	0.11951	-1.06866	0.922595
F5H269	DmX-like protein 1 OS=Homo sapiens GN=DMXL1 PE=1 SV=1	1	359.431	451.287	232.972	323.501	238.384	291.325	0.428625	0.290721	0.367922
P26358	DNA (cytosine-5)-methyltransferase 1 OS=Homo sapiens GN=DNMT1 PE=1 SV=2	6	357.912	361.141	381.64	300.661	305.192	298.516	0.00896729	0.283426	2.04734
Q16531	DNA damage-binding protein 1 OS=Homo sapiens GN=DDB1 PE=1 SV=1	34	268.946	298.088	303.373	357.889	255.713	343.152	0.467772	-0.13646	0.329966
Q92466	DNA damage-binding protein 2 OS=Homo sapiens GN=DDB2 PE=1 SV=1	4	257.679	226.252	174.877	401.052	351.419	304.532	0.0235386	-0.68205	1.62822
B0QYD3	DNA dC->dU-editing enzyme APOBEC-3B OS=Homo sapiens GN=APOBEC3B PE=1 SV=1	1	3537.24	365.466	821.392	74.9932	356.176	239.731	0.305319	2.81587	0.515247
Q03468	DNA excision repair protein ERCC-6 OS=Homo sapiens GN=ERCC6 PE=1 SV=1	7	286.031	285.293	380.946	310.52	421.46	257.585	0.841763	-0.0554246	0.0748099
Q2NKX8	DNA excision repair protein ERCC-6-like OS=Homo sapiens GN=ERCC6L PE=1 SV=1	2	1011.04	332.904	486.769	146.601	386.727	379.302	0.271936	1.0043	0.565533
O00273	DNA fragmentation factor subunit alpha OS=Homo sapiens GN=DFFA PE=1 SV=1	10	417.674	315.719	351.828	288.378	347.51	319.669	0.293121	0.183573	0.532953
Q9ULG1	DNA helicase INO80 OS=Homo sapiens GN=INO80 PE=1 SV=2	1	169.81	305.033	381.646	272.579	343.846	356.152	0.609305	-0.183377	0.215165
P18858	DNA ligase 1 OS=Homo sapiens GN=LIG1 PE=1 SV=1	4	650.699	331.74	363.32	310.35	285.253	314.321	0.288108	0.564602	0.540445
P49916	DNA ligase 3 OS=Homo sapiens GN=LIG3 PE=1 SV=2	6	379.495	308.076	325.827	331.972	338.972	288.451	0.539595	0.0790031	0.267932
P49917	DNA ligase 4 OS=Homo sapiens GN=LIG4 PE=1 SV=2	3	205.371	311.9	247.587	317.605	322.463	345.663	0.13205	-0.366002	0.87926
Q9NPF5	DNA methyltransferase 1-associated protein 1 OS=Homo sapiens GN=DMAP1 PE=1 SV=1	2	324.847	313.48	210.994	361.21	217.395	378.181	0.600623	-0.171886	0.221398
P40692	DNA mismatch repair protein Mlh1 OS=Homo sapiens GN=MLH1 PE=1 SV=1	1	118.263	373.993	264.992	320.815	340.373	279.065	0.499872	-0.312282	0.301141
P43246	DNA mismatch repair protein Msh2 OS=Homo sapiens GN=MSH2 PE=1 SV=1	7	399.845	343.837	341.148	322.306	277.885	315.731	0.0819763	0.244171	1.08631
P52701	DNA mismatch repair protein Msh6 OS=Homo sapiens GN=MSH6 PE=1 SV=2	5	546.3	313.5	337.76	329.116	271.531	329.171	0.350503	0.36508	0.455309
Q13686	DNA oxidative demethylase ALKBH1 OS=Homo sapiens GN=ALKBH1 PE=1 SV=2	2	190.25	272.92	218.407	422.556	276.882	293.833	0.138597	-0.543311	0.858247
Q14181	DNA polymerase alpha subunit B OS=Homo sapiens GN=POLA2 PE=1 SV=2	1	932.269	318.628	595.561	267.875	286.109	300.344	0.203044	1.1119	0.692409
P06746	DNA polymerase beta OS=Homo sapiens GN=POLB PE=1 SV=3	1	1252.55	321.305	501.364	232.881	276.253	354.951	0.291775	1.26401	0.534952
A0A087WWF6	DNA polymerase delta subunit 2 OS=Homo sapiens GN=POLD2 PE=1 SV=1	3	325.289	382.425	363.718	236.157	371.352	313.552	0.332402	0.218171	0.478336
Q15054	DNA polymerase delta subunit 3 OS=Homo sapiens GN=POLD3 PE=1 SV=2	1	381.749	285.373	610.321	235.044	392.172	308.236	0.36677	0.449523	0.435606
M0R2B7	DNA polymerase OS=Homo sapiens GN=POLD1 PE=1 SV=1	5	719.691	318.209	477.417	261.234	317.895	325.366	0.220672	0.744437	0.656252
P54098	DNA polymerase subunit gamma-1 OS=Homo sapiens GN=POLG PE=1 SV=1	3	804.424	319.598	546.137	220.509	335.164	337.546	0.19977	0.9029	0.69947
P49642	DNA primase small subunit OS=Homo sapiens GN=PRIM1 PE=1 SV=1	1	293.272	337.194	304.679	350.219	296.632	287.417	0.990795	0.00135232	0.00401616
Q92889	DNA repair endonuclease XPF OS=Homo sapiens GN=ERCC4 PE=1 SV=3	1	292.211	305.993	384.573	291.339	356.336	315.215	0.858213	0.0294931	0.0664049
P23025	DNA repair protein complementing XP-A cells OS=Homo sapiens GN=XPA PE=1 SV=1	1	123.507	272.382	269.17	406.926	316.423	272.33	0.158779	-0.582197	0.799206
Q92878	DNA repair protein RAD50 OS=Homo sapiens GN=RAD50 PE=1 SV=1	18	198.274	311.255	230.904	354.233	287.365	334.464	0.130481	-0.398603	0.884454
P18887	DNA repair protein XRCC1 OS=Homo sapiens GN=XRCC1 PE=1 SV=2	6	240.8	323.357	287.978	325.251	337.746	302.914	0.250106	-0.180807	0.601875
Q13426	DNA repair protein XRCC4 OS=Homo sapiens GN=XRCC4 PE=1 SV=2	1	82.9125	282.309	166.211	303.17	403.514	349.362	0.0750309	-0.990716	1.12476
Q9BRT9	DNA replication complex GINS protein SLD5 OS=Homo sapiens GN=GINS4 PE=1 SV=1	1	426.591	302.802	403.959	273.519	375.8	311.403	0.303405	0.238403	0.517978
P49736	DNA replication licensing factor MCM2 OS=Homo sapiens GN=MCM2 PE=1 SV=4	10	474.352	369.105	361.116	295.49	274.518	321.819	0.0895973	0.433685	1.0477
P25205	DNA replication licensing factor MCM3 OS=Homo sapiens GN=MCM3 PE=1 SV=3	14	536.477	355.311	395.851	259.028	323.299	325.59	0.134666	0.504097	0.870743
P33991	DNA replication licensing factor MCM4 OS=Homo sapiens GN=MCM4 PE=1 SV=5	14	328.005	307.577	296.68	339.126	334.527	294.032	0.532119	-0.053803	0.273991
P33992	DNA replication licensing factor MCM5 OS=Homo sapiens GN=MCM5 PE=1 SV=5	8	365.649	339.955	403.507	313.963	273.542	318.257	0.0472347	0.292199	1.32574
Q14566	DNA replication licensing factor MCM6 OS=Homo sapiens GN=MCM6 PE=1 SV=1	12	248.506	371.899	264.308	303.931	274.28	346.853	0.779884	-0.0643439	0.10797
P33993	DNA replication licensing factor MCM7 OS=Homo sapiens GN=MCM7 PE=1 SV=4	4	517.121	330.585	367.972	322.146	308.979	288.199	0.222603	0.403117	0.652469
P11387	DNA topoisomerase 1 OS=Homo sapiens GN=TOP1 PE=1 SV=2	28	230.685	288.086	233.406	330.334	354.25	325.843	0.0278723	-0.42582	1.55483
P11388	DNA topoisomerase 2-alpha OS=Homo sapiens GN=TOP2A PE=1 SV=3	6	163.465	355.184	268.951	299.52	292.962	353.929	0.446111	-0.265002	0.350557
Q02880	DNA topoisomerase 2-beta OS=Homo sapiens GN=TOP2B PE=1 SV=3	15	208.999	309.344	248.644	312.53	343.582	336.506	0.1122	-0.372035	0.950008
Q9UBZ4	DNA-(apurinic or apyrimidinic site) lyase 2 OS=Homo sapiens GN=APEX2 PE=1 SV=1	1	1029.67	266.887	591.283	289.824	293.822	303.978	0.270432	1.08871	0.567943
P27695	DNA-(apurinic or apyrimidinic site) lyase OS=Homo sapiens GN=APEX1 PE=1 SV=2	6	187.976	260.327	199.166	415.254	252.318	337.213	0.110583	-0.634005	0.95631
O60870	DNA/RNA-binding protein KIN17 OS=Homo sapiens GN=KIN PE=1 SV=2	1	258.37	281.763	249.497	342.343	353.901	310.894	0.0127267	-0.351013	1.89528
P29372	DNA-3-methyladenine glycosylase OS=Homo sapiens GN=MPG PE=1 SV=3	1	327.253	403.795	343.846	334.76	285.528	250.769	0.113967	0.303355	0.943219
P38935	DNA-binding protein SMUBP-2 OS=Homo sapiens GN=IGHMBP2 PE=1 SV=3	2	218.188	321.004	282.631	347.598	324.731	290.692	0.259997	-0.22874	0.585031
P78527	DNA-dependent protein kinase catalytic subunit OS=Homo sapiens GN=PRKDC PE=1 SV=3	92	306.031	323.896	275.945	343.013	318.441	295.858	0.429425	-0.0796817	0.367112
O95602	DNA-directed RNA polymerase I subunit RPA1 OS=Homo sapiens GN=POLR1A PE=1 SV=2	10	268.925	322.963	300.014	312.445	337.974	313.915	0.265086	-0.112649	0.576613
Q9P1U0	DNA-directed RNA polymerase I subunit RPA12 OS=Homo sapiens GN=ZNRD1 PE=2 SV=1	1	560.697	383.323	327.097	337.072	273.348	265.177	0.19461	0.537758	0.710834
Q9H9Y6	DNA-directed RNA polymerase I subunit RPA2 OS=Homo sapiens GN=POLR1B PE=1 SV=2	5	205.408	294.013	238.29	361.962	337.807	296.137	0.0606319	-0.432954	1.2173
O15446	DNA-directed RNA polymerase I subunit RPA34 OS=Homo sapiens GN=CD3EAP PE=1 SV=1	4	766.499	369.831	506.83	291.329	283.997	265.28	0.147568	0.96697	0.831009
Q3B726	DNA-directed RNA polymerase I subunit RPA43 OS=Homo sapiens GN=TWISTNB PE=1 SV=1	2	893.926	305.611	448.039	273.179	360.089	285.065	0.302818	0.843255	0.518818
Q9GZS1	DNA-directed RNA polymerase I subunit RPA49 OS=Homo sapiens GN=POLR1E PE=1 SV=2	2	129.71	356.326	282.883	329.445	251.243	348.349	0.522134	-0.272904	0.282218
E7EX70	DNA-directed RNA polymerase I subunit RPA49 OS=Homo sapiens GN=POLR1E PE=1 SV=2	1	753.321	327.907	344.38	343.305	263.229	294.174	0.334943	0.662447	0.475029
P30876	DNA-directed RNA polymerase II subunit RPB2 OS=Homo sapiens GN=POLR2B PE=1 SV=1	22	321.372	316.455	304.121	335.982	318.928	301.764	0.689009	-0.0223798	0.161775
P19387	DNA-directed RNA polymerase II subunit RPB3 OS=Homo sapiens GN=POLR2C PE=1 SV=2	2	243.336	315.819	182.415	438.537	250.67	267.976	0.379337	-0.368212	0.420975
P62487	DNA-directed RNA polymerase II subunit RPB7 OS=Homo sapiens GN=POLR2G PE=1 SV=1	5	265.681	321.434	330.234	249.357	374.444	354.878	0.672343	-0.0933642	0.172409
O14802	DNA-directed RNA polymerase III subunit RPC1 OS=Homo sapiens GN=POLR3A PE=1 SV=2	5	290.823	354.993	278.311	355.784	283.422	284.12	0.994068	0.0012514	0.00258372
Q9NW08	DNA-directed RNA polymerase III subunit RPC2 OS=Homo sapiens GN=POLR3B PE=1 SV=2	6	243.139	329.161	249.967	326.462	312.807	326.385	0.223257	-0.2319	0.651195
Q9BUI4	DNA-directed RNA polymerase III subunit RPC3 OS=Homo sapiens GN=POLR3C PE=1 SV=1	2	137.205	348.748	588.776	234.596	219.243	415.903	0.670616	0.305312	0.173526
P05423	DNA-directed RNA polymerase III subunit RPC4 OS=Homo sapiens GN=POLR3D PE=1 SV=2	1	101.656	372.172	234.072	302.876	293.317	348.583	0.419547	-0.416427	0.37722
Q9NVU0	DNA-directed RNA polymerase III subunit RPC5 OS=Homo sapiens GN=POLR3E PE=1 SV=1	2	105.798	310.331	387.35	296.77	335.94	331.065	0.591125	-0.262437	0.228321
Q9H1D9	DNA-directed RNA polymerase III subunit RPC6 OS=Homo sapiens GN=POLR3F PE=1 SV=1	2	546.272	307.055	512.097	234.9	389.298	309.763	0.189428	0.547913	0.722555
Q9Y535	DNA-directed RNA polymerase III subunit RPC8 OS=Homo sapiens GN=POLR3H PE=1 SV=1	1	189.941	367.252	218.331	330.2	254.402	349.55	0.456954	-0.268486	0.340127
A0A0C4DGZ0	DNA-directed RNA polymerase OS=Homo sapiens GN=POLR2A PE=1 SV=1	20	306.779	284.266	258.725	355.051	347.34	293.735	0.116298	-0.229256	0.934427
O15160	DNA-directed RNA polymerases I and III subunit RPAC1 OS=Homo sapiens GN=POLR1C PE=1 SV=1	1	770.612	308.26	539.748	288.332	310.545	287.445	0.208591	0.868862	0.680704
Q9Y2S0	DNA-directed RNA polymerases I and III subunit RPAC2 OS=Homo sapiens GN=POLR1D PE=1 SV=1	1	1051.24	280.951	658.087	291.92	294.903	271.224	0.231659	1.21384	0.63515
P19388	DNA-directed RNA polymerases I, II, and III subunit RPABC1 OS=Homo sapiens GN=POLR2E PE=1 SV=4	1	584.416	286.949	305.772	213.985	529.927	289.505	0.741271	0.187859	0.130023
P52434	DNA-directed RNA polymerases I, II, and III subunit RPABC3 OS=Homo sapiens GN=POLR2H PE=1 SV=4	7	243.82	337.01	272.097	301.428	270.416	378.634	0.486651	-0.15623	0.312783
P62875	DNA-directed RNA polymerases I, II, and III subunit RPABC5 OS=Homo sapiens GN=POLR2L PE=1 SV=1	2	327.309	354.981	324.81	284.318	370.658	287.194	0.532021	0.0961493	0.274071
J3KPS0	DnaJ (Hsp40) homolog, subfamily B, member 12, isoform CRA_c OS=Homo sapiens GN=DNAJB12 PE=1 SV=1	7	427.625	313.26	373.749	279.173	306.388	359.375	0.242756	0.238281	0.61483
P31689	DnaJ homolog subfamily A member 1 OS=Homo sapiens GN=DNAJA1 PE=1 SV=2	19	232.384	305.853	232.723	344.641	296.912	340.363	0.0833895	-0.348945	1.07889
O60884	DnaJ homolog subfamily A member 2 OS=Homo sapiens GN=DNAJA2 PE=1 SV=1	13	106.557	286.616	192.779	391.749	284.903	325.171	0.0989012	-0.773773	1.0048
Q96EY1	DnaJ homolog subfamily A member 3, mitochondrial OS=Homo sapiens GN=DNAJA3 PE=1 SV=2	3	1252.41	324.906	573.888	262.144	308.517	272.379	0.256092	1.35147	0.591605
P25685	DnaJ homolog subfamily B member 1 OS=Homo sapiens GN=DNAJB1 PE=1 SV=4	6	192.359	331.437	193.765	396.369	301.22	266.372	0.246797	-0.425874	0.60766
Q9UBS4	DnaJ homolog subfamily B member 11 OS=Homo sapiens GN=DNAJB11 PE=1 SV=1	6	253.654	294.211	226.237	356.182	323.351	314.937	0.0437509	-0.361404	1.35901
Q8TBM8	DnaJ homolog subfamily B member 14 OS=Homo sapiens GN=DNAJB14 PE=1 SV=1	1	85.8057	268.065	194.267	304.46	345.166	398.17	0.0682823	-0.934746	1.16569
P25686	DnaJ homolog subfamily B member 2 OS=Homo sapiens GN=DNAJB2 PE=1 SV=3	5	771.922	321.102	456.921	267.662	354.649	288.371	0.24909	0.767199	0.603644
Q9UDY4	DnaJ homolog subfamily B member 4 OS=Homo sapiens GN=DNAJB4 PE=1 SV=1	4	283.934	281.733	347.207	346.73	392.887	248.07	0.638526	-0.113638	0.194822
O75953	DnaJ homolog subfamily B member 5 OS=Homo sapiens GN=DNAJB5 PE=1 SV=1	1	427.845	307.326	259.469	343.58	316.354	307.354	0.873957	0.0402278	0.0585099
A0A0J9YX62	DnaJ homolog subfamily B member 6 OS=Homo sapiens GN=DNAJB6 PE=1 SV=1	2	1656.36	279.803	577.683	287.35	314.315	249.405	0.31606	1.56255	0.50023
Q9UBS3	DnaJ homolog subfamily B member 9 OS=Homo sapiens GN=DNAJB9 PE=1 SV=1	3	872.125	458.761	456.601	272.046	272.754	234.786	0.134413	1.19715	0.871558
Q96KC8	DnaJ homolog subfamily C member 1 OS=Homo sapiens GN=DNAJC1 PE=1 SV=1	3	175.05	252.01	133.919	408.826	241.727	377.406	0.074304	-0.873765	1.12899
Q8IXB1	DnaJ homolog subfamily C member 10 OS=Homo sapiens GN=DNAJC10 PE=1 SV=2	4	625.469	381.693	397.532	300.107	334.984	240.456	0.143528	0.681999	0.843063
Q9NVH1	DnaJ homolog subfamily C member 11 OS=Homo sapiens GN=DNAJC11 PE=1 SV=2	5	226.808	344.131	282.423	324.168	308.428	313.48	0.458572	-0.1488	0.338592
O75165	DnaJ homolog subfamily C member 13 OS=Homo sapiens GN=DNAJC13 PE=1 SV=5	15	490.665	311.285	395.176	303.65	330.292	303.253	0.234193	0.353153	0.630427
Q9Y2G8	DnaJ homolog subfamily C member 16 OS=Homo sapiens GN=DNAJC16 PE=2 SV=3	3	255.598	362.329	218.239	475.547	253.085	174.838	0.837307	-0.111688	0.0771154
Q9NVM6	DnaJ homolog subfamily C member 17 OS=Homo sapiens GN=DNAJC17 PE=1 SV=1	1	200.977	320.154	285.351	312.389	334.817	326.213	0.254259	-0.271417	0.594724
Q99543	DnaJ homolog subfamily C member 2 OS=Homo sapiens GN=DNAJC2 PE=1 SV=4	8	509.452	331.554	379.727	275.794	302.408	346.225	0.195801	0.401116	0.708185
Q5F1R6	DnaJ homolog subfamily C member 21 OS=Homo sapiens GN=DNAJC21 PE=1 SV=2	2	259.215	280.117	312.026	328.609	412.975	265.646	0.349437	-0.242555	0.456632
Q9H1X3	DnaJ homolog subfamily C member 25 OS=Homo sapiens GN=DNAJC25 PE=1 SV=1	1	201.302	322.115	253.575	370.916	249.365	330.054	0.3121	-0.290536	0.505707
Q13217	DnaJ homolog subfamily C member 3 OS=Homo sapiens GN=DNAJC3 PE=1 SV=1	10	218.856	359.017	232.742	354.204	262.939	314.852	0.487916	-0.201305	0.311655
Q9H3Z4	DnaJ homolog subfamily C member 5 OS=Homo sapiens GN=DNAJC5 PE=1 SV=1	1	215.101	269.071	256.388	429.337	265.945	286.264	0.254633	-0.406439	0.594086
Q99615	DnaJ homolog subfamily C member 7 OS=Homo sapiens GN=DNAJC7 PE=1 SV=2	14	201.936	304.791	343.015	326.947	341.907	300.168	0.448331	-0.189504	0.348401
O75937	DnaJ homolog subfamily C member 8 OS=Homo sapiens GN=DNAJC8 PE=1 SV=2	3	273.096	344.663	298.672	366.106	285.779	273.615	0.937112	-0.0142067	0.0282084
Q8WXX5	DnaJ homolog subfamily C member 9 OS=Homo sapiens GN=DNAJC9 PE=1 SV=1	5	206.98	272.707	244.926	398.714	302.568	294.676	0.0955066	-0.458876	1.01997
Q99704	Docking protein 1 OS=Homo sapiens GN=DOK1 PE=1 SV=1	1	571.027	331.606	533.941	222.463	289.846	377.883	0.11917	0.690442	0.923833
H0Y368	Dolichol-phosphate mannosyltransferase subunit 1 (Fragment) OS=Homo sapiens GN=DPM1 PE=1 SV=1	6	330.73	303.07	330.366	303.096	332.113	334.352	0.901296	-0.0080515	0.0451325
P39656	Dolichyl-diphosphooligosaccharide--protein glycosyltransferase 48 kDa subunit OS=Homo sapiens GN=DDOST PE=1 SV=4	11	523.798	331.275	405.193	306.241	316.444	291.061	0.173586	0.463862	0.760485
P04843	Dolichyl-diphosphooligosaccharide--protein glycosyltransferase subunit 1 OS=Homo sapiens GN=RPN1 PE=1 SV=1	39	410.799	334.638	390.03	294.1	335.418	298.111	0.072604	0.291667	1.13904
P04844	Dolichyl-diphosphooligosaccharide--protein glycosyltransferase subunit 2 OS=Homo sapiens GN=RPN2 PE=1 SV=3	23	330.107	299.636	301.964	305.143	367.301	313.822	0.465528	-0.0821021	0.332054
P61803	Dolichyl-diphosphooligosaccharide--protein glycosyltransferase subunit DAD1 OS=Homo sapiens GN=DAD1 PE=1 SV=3	1	830.315	337.448	605.067	284.803	295.87	260.464	0.160366	1.07564	0.794887
P46977	Dolichyl-diphosphooligosaccharide--protein glycosyltransferase subunit STT3A OS=Homo sapiens GN=STT3A PE=1 SV=2	15	289.815	310.37	218.837	375.539	307.617	291.247	0.243638	-0.250618	0.613255
Q8TCJ2	Dolichyl-diphosphooligosaccharide--protein glycosyltransferase subunit STT3B OS=Homo sapiens GN=STT3B PE=1 SV=1	5	732.385	280.71	363.66	318.286	426.649	227.449	0.44323	0.501673	0.35337
Q9Y673	Dolichyl-phosphate beta-glucosyltransferase OS=Homo sapiens GN=ALG5 PE=1 SV=1	5	123.511	299.376	224.839	360.692	370.782	275.131	0.129753	-0.636043	0.886884
Q92685	Dol-P-Man:Man(5)GlcNAc(2)-PP-Dol alpha-1,3-mannosyltransferase OS=Homo sapiens GN=ALG3 PE=1 SV=1	1	938.074	273.704	468.832	319.104	378.242	232.27	0.331165	0.854277	0.479956
P49959	Double-strand break repair protein MRE11A OS=Homo sapiens GN=MRE11A PE=1 SV=3	8	364.779	331.723	331.238	342.677	296.216	290.431	0.184984	0.145223	0.732865
O60216	Double-strand-break repair protein rad21 homolog OS=Homo sapiens GN=RAD21 PE=1 SV=2	6	418.524	353.154	490.723	288.603	295.787	295.602	0.0844306	0.520608	1.0735
O95793	Double-stranded RNA-binding protein Staufen homolog 1 OS=Homo sapiens GN=STAU1 PE=1 SV=2	15	214.397	347.422	226.734	313.694	303.497	342.466	0.309716	-0.283312	0.509036
A0A0A0MTC5	Double-stranded RNA-binding protein Staufen homolog 2 OS=Homo sapiens GN=STAU2 PE=1 SV=1	12	260.478	320.273	336.159	349.952	307.055	286.464	0.780887	-0.0411968	0.107412
P55265	Double-stranded RNA-specific adenosine deaminase OS=Homo sapiens GN=ADAR PE=1 SV=4	18	386.101	315.493	338.884	312.002	322.77	316.022	0.285492	0.130043	0.544405
O14972	Down syndrome critical region protein 3 OS=Homo sapiens GN=DSCR3 PE=2 SV=1	2	167.166	285.609	235.66	360.931	292.949	342.541	0.0759378	-0.533433	1.11954
Q16643	Drebrin OS=Homo sapiens GN=DBN1 PE=1 SV=4	19	247.999	268.736	247.034	381.78	301.518	316.338	0.0760754	-0.388267	1.11876
Q9UJU6	Drebrin-like protein OS=Homo sapiens GN=DBNL PE=1 SV=1	20	426.904	330.281	398.798	288.641	311.631	323.978	0.101529	0.322764	0.993411
B4DDD6	Drebrin-like protein OS=Homo sapiens GN=DBNL PE=1 SV=1	20	431.049	328.578	400.402	288.748	312.648	323.737	0.111279	0.326429	0.953587
Q8TEA8	D-tyrosyl-tRNA(Tyr) deacylase 1 OS=Homo sapiens GN=DTD1 PE=1 SV=2	3	617.604	326.342	352.376	267.378	351	322.806	0.330538	0.461875	0.480778
Q6XUX3	Dual serine/threonine and tyrosine protein kinase OS=Homo sapiens GN=DSTYK PE=1 SV=2	1	901.613	349.124	561.231	135.28	385.657	368.083	0.18765	1.02727	0.726651
Q02750	Dual specificity mitogen-activated protein kinase kinase 1 OS=Homo sapiens GN=MAP2K1 PE=1 SV=2	8	358.637	301.864	307.806	314.048	328.759	328.951	0.955852	-0.00513125	0.0196092
P36507	Dual specificity mitogen-activated protein kinase kinase 2 OS=Homo sapiens GN=MAP2K2 PE=1 SV=1	8	264.731	332.91	275.356	298.252	329.351	336.716	0.294698	-0.143535	0.530623
P46734	Dual specificity mitogen-activated protein kinase kinase 3 OS=Homo sapiens GN=MAP2K3 PE=1 SV=2	9	241.291	325.499	250.049	343.779	312.462	308.644	0.197896	-0.240306	0.703564
P45985	Dual specificity mitogen-activated protein kinase kinase 4 OS=Homo sapiens GN=MAP2K4 PE=1 SV=1	5	287.091	271.517	248.156	375.22	327.64	298.825	0.0812244	-0.312208	1.09031
P49759	Dual specificity protein kinase CLK1 OS=Homo sapiens GN=CLK1 PE=1 SV=2	1	719.202	342.485	428.564	258.356	283.854	349.472	0.217837	0.740955	0.661868
P49761	Dual specificity protein kinase CLK3 OS=Homo sapiens GN=CLK3 PE=1 SV=3	2	579.065	279.974	308.133	277.923	334.002	373.475	0.595865	0.244236	0.224852
Q9UNI6	Dual specificity protein phosphatase 12 OS=Homo sapiens GN=DUSP12 PE=1 SV=1	3	282.855	269.882	329.285	352.453	313.342	318.532	0.202324	-0.158324	0.693952
Q9NRW4	Dual specificity protein phosphatase 22 OS=Homo sapiens GN=DUSP22 PE=1 SV=1	1	1334.87	198.151	504.864	332.565	400.672	226.31	0.400942	1.08665	0.396919
Q9BVJ7	Dual specificity protein phosphatase 23 OS=Homo sapiens GN=DUSP23 PE=1 SV=1	1	1323.12	289.142	459.566	277.649	302.557	311.838	0.344111	1.21572	0.463302
P51452	Dual specificity protein phosphatase 3 OS=Homo sapiens GN=DUSP3 PE=1 SV=1	6	104.013	278.448	221.432	373.517	246.849	376.813	0.12367	-0.723557	0.907736
Q13627	Dual specificity tyrosine-phosphorylation-regulated kinase 1A OS=Homo sapiens GN=DYRK1A PE=1 SV=2	3	204.836	328.873	226.318	344.596	310.946	314.304	0.20328	-0.351705	0.691905
Q7RTS9	Dymeclin OS=Homo sapiens GN=DYM PE=1 SV=1	2	806.206	360.459	485.736	240.875	335.304	296.049	0.184934	0.921786	0.732984
Q14203	Dynactin subunit 1 OS=Homo sapiens GN=DCTN1 PE=1 SV=3	30	289.686	284.701	308.861	332.256	327.063	325.267	0.036115	-0.156698	1.44231
Q13561	Dynactin subunit 2 OS=Homo sapiens GN=DCTN2 PE=1 SV=4	17	351.391	306.256	302.425	295.596	345.935	335.93	0.805186	-0.0258975	0.0941035
O75935	Dynactin subunit 3 OS=Homo sapiens GN=DCTN3 PE=1 SV=1	7	263.636	342.912	274.777	270.963	351.435	344.509	0.469449	-0.133703	0.328412
Q9UJW0	Dynactin subunit 4 OS=Homo sapiens GN=DCTN4 PE=1 SV=1	4	607.506	282.549	437.159	317.572	344.831	280.169	0.303877	0.493726	0.517302
Q9BTE1	Dynactin subunit 5 OS=Homo sapiens GN=DCTN5 PE=1 SV=1	3	232.437	356.949	469.047	285.323	230.534	364.445	0.50224	0.265858	0.299089
O00399	Dynactin subunit 6 OS=Homo sapiens GN=DCTN6 PE=1 SV=1	1	47.4355	336.314	331.994	399.415	191.092	319.248	0.603567	-0.346036	0.219274
O00429	Dynamin-1-like protein OS=Homo sapiens GN=DNM1L PE=1 SV=2	19	433.93	322.639	321.095	311.872	333.31	304.08	0.370784	0.18303	0.430879
K7EMQ3	Dynamin-2 (Fragment) OS=Homo sapiens GN=DNM2 PE=1 SV=2	10	277.234	302.705	254.571	335.202	332.68	317.674	0.0534991	-0.24001	1.27165
P50570	Dynamin-2 OS=Homo sapiens GN=DNM2 PE=1 SV=2	16	472.176	290.902	323.927	282.052	401.92	307.58	0.661539	0.132601	0.179445
Q6XZF7	Dynamin-binding protein OS=Homo sapiens GN=DNMBP PE=1 SV=1	10	307.723	318.807	233.003	313.599	311.78	351.699	0.284912	-0.18492	0.545289
E5KLJ5	Dynamin-like 120 kDa protein, mitochondrial OS=Homo sapiens GN=OPA1 PE=1 SV=1	12	468.092	294.242	351.733	318.788	346.988	297.369	0.43168	0.210011	0.364838
Q86Y56	Dynein assembly factor 5, axonemal OS=Homo sapiens GN=DNAAF5 PE=1 SV=4	1	760.005	280.996	497.864	261.115	350.2	321.52	0.280314	0.722174	0.552355
A0A087WYC6	Dynein heavy chain 11, axonemal OS=Homo sapiens GN=DNAH11 PE=4 SV=1	1	47.4199	288.557	215.366	373.543	232.744	384.765	0.174779	-0.846008	0.757511
Q96FJ2	Dynein light chain 2, cytoplasmic OS=Homo sapiens GN=DYNLL2 PE=1 SV=1	3	189.015	319.815	263.895	251.373	324.483	414.774	0.299527	-0.358393	0.523565
A6NGJ0	Dynein light chain Tctex-type 3 OS=Homo sapiens GN=DYNLT3 PE=1 SV=1	2	282.173	366.431	400.574	335.9	301.082	254.287	0.291061	0.235325	0.536016
Q96EV8	Dysbindin OS=Homo sapiens GN=DTNBP1 PE=1 SV=1	3	353.316	293.797	280.045	289.408	417.463	301.802	0.599138	-0.12157	0.222473
O75923	Dysferlin OS=Homo sapiens GN=DYSF PE=1 SV=1	15	333.613	392.714	313.505	299.829	315.632	285.196	0.181136	0.207301	0.741994
Q03001	Dystonin OS=Homo sapiens GN=DST PE=1 SV=4	60	278.791	346.764	303.644	307.987	298.127	330.919	0.913653	-0.0121127	0.0392189
Q9Y4J8	Dystrobrevin alpha OS=Homo sapiens GN=DTNA PE=1 SV=2	3	237.689	338.031	297.952	327.132	309.822	308.992	0.497498	-0.114668	0.303208
Q14118	Dystroglycan OS=Homo sapiens GN=DAG1 PE=1 SV=2	1	837.814	543.572	246.815	284.285	234.985	239.105	0.230578	1.1023	0.637183
Q96L91	E1A-binding protein p400 OS=Homo sapiens GN=EP400 PE=1 SV=4	5	302.813	346.458	314.449	258.145	335.276	357.806	0.907963	0.0188249	0.0419316
Q56P03	E2F-associated phosphoprotein OS=Homo sapiens GN=EAPP PE=1 SV=4	1	297.577	318.95	257.744	350.965	250.55	349.38	0.54601	-0.121205	0.262799
Q9UII4	E3 ISG15--protein ligase HERC5 OS=Homo sapiens GN=HERC5 PE=1 SV=2	1	140.578	194.951	188.559	438.078	313.737	317.279	0.0324218	-1.02851	1.48916
O00257	E3 SUMO-protein ligase CBX4 OS=Homo sapiens GN=CBX4 PE=1 SV=3	1	371.446	248.869	570.519	278.825	363.958	317.153	0.501457	0.310963	0.299767
Q8N2W9	E3 SUMO-protein ligase PIAS4 OS=Homo sapiens GN=PIAS4 PE=1 SV=1	2	738.091	299.736	396.596	309.482	323.081	297	0.332976	0.625845	0.477587
P49792	E3 SUMO-protein ligase RanBP2 OS=Homo sapiens GN=RANBP2 PE=1 SV=2	67	335.377	295.069	275.497	347.667	335.038	298.126	0.341493	-0.114584	0.466618
Q14258	E3 ubiquitin/ISG15 ligase TRIM25 OS=Homo sapiens GN=TRIM25 PE=1 SV=2	11	340.466	436.508	340.184	265.561	296.415	300.408	0.105569	0.373432	0.976466
Q9Y4X5	E3 ubiquitin-protein ligase ARIH1 OS=Homo sapiens GN=ARIH1 PE=1 SV=2	2	108.403	328.15	224.776	329.298	325.833	327.243	0.233818	-0.570907	0.631123
O95376	E3 ubiquitin-protein ligase ARIH2 OS=Homo sapiens GN=ARIH2 PE=1 SV=1	1	889.595	299.515	551.802	287.367	293.443	299.469	0.235261	0.983812	0.62845
Q5VTR2	E3 ubiquitin-protein ligase BRE1A OS=Homo sapiens GN=RNF20 PE=1 SV=2	10	727.009	316.634	410.273	237.092	337.747	356.811	0.293949	0.642085	0.531728
O75150	E3 ubiquitin-protein ligase BRE1B OS=Homo sapiens GN=RNF40 PE=1 SV=4	6	419.199	324.121	353.073	299.178	309.514	329.885	0.195208	0.224218	0.709503
P22681	E3 ubiquitin-protein ligase CBL OS=Homo sapiens GN=CBL PE=1 SV=2	4	224.088	275.615	247.89	353.757	304.934	343.249	0.0156866	-0.422472	1.80447
Q96EP1	E3 ubiquitin-protein ligase CHFR OS=Homo sapiens GN=CHFR PE=1 SV=2	1	352.48	366.691	288.509	268.07	319.789	346.15	0.50097	0.10953	0.300188
Q9UNE7	E3 ubiquitin-protein ligase CHIP OS=Homo sapiens GN=STUB1 PE=1 SV=2	4	478.359	352.627	459.286	273.836	315.494	302.939	0.0658011	0.532125	1.18177
Q8TDB6	E3 ubiquitin-protein ligase DTX3L OS=Homo sapiens GN=DTX3L PE=1 SV=1	3	155.992	177.311	212.184	417.736	319.935	343.926	0.0117211	-0.987545	1.93103
Q75N03	E3 ubiquitin-protein ligase Hakai OS=Homo sapiens GN=CBLL1 PE=1 SV=1	2	963.195	275.09	455.166	298.131	338.795	290.154	0.340603	0.869201	0.467752
A0A087X2H1	E3 ubiquitin-protein ligase HECTD1 OS=Homo sapiens GN=HECTD1 PE=1 SV=1	17	256.613	328.246	252.93	334.134	325.324	306.328	0.21768	-0.205117	0.662181
Q5T447	E3 ubiquitin-protein ligase HECTD3 OS=Homo sapiens GN=HECTD3 PE=1 SV=1	11	291.884	343.695	296.216	329.745	299.958	306.699	0.940198	-0.00711399	0.0267807
Q9P2P5	E3 ubiquitin-protein ligase HECW2 OS=Homo sapiens GN=HECW2 PE=1 SV=2	1	219.125	316.019	351.473	149.164	462.988	406.996	0.704168	-0.20098	0.152324
O95714	E3 ubiquitin-protein ligase HERC2 OS=Homo sapiens GN=HERC2 PE=1 SV=2	5	485.58	327.502	346.363	359.689	268.135	284.998	0.242145	0.345029	0.615925
Q7Z6Z7	E3 ubiquitin-protein ligase HUWE1 OS=Homo sapiens GN=HUWE1 PE=1 SV=3	39	499.596	331.071	388.758	271.632	344.963	315.942	0.183251	0.386968	0.736953
Q96J02	E3 ubiquitin-protein ligase Itchy homolog OS=Homo sapiens GN=ITCH PE=1 SV=2	8	497.93	346.07	537.663	290.219	265.264	307.141	0.0917751	0.679602	1.03728
Q9P0J7	E3 ubiquitin-protein ligase KCMF1 OS=Homo sapiens GN=KCMF1 PE=1 SV=2	1	1554.6	258.204	334.703	192.01	534.35	274.245	0.46118	1.10179	0.33613
O94822	E3 ubiquitin-protein ligase listerin OS=Homo sapiens GN=LTN1 PE=1 SV=6	6	223.31	369.066	285.133	246.045	311.288	385.728	0.727379	-0.103938	0.138239
Q6UWE0	E3 ubiquitin-protein ligase LRSAM1 OS=Homo sapiens GN=LRSAM1 PE=1 SV=1	4	481.084	298.113	368.317	303.277	349.148	306.426	0.3598	0.259133	0.443939
Q9UHC7	E3 ubiquitin-protein ligase makorin-1 OS=Homo sapiens GN=MKRN1 PE=1 SV=3	1	871.515	301.398	560.826	274.814	330.359	282.44	0.228153	0.965882	0.641774
Q9NX47	E3 ubiquitin-protein ligase MARCH5 OS=Homo sapiens GN=MARCH5 PE=1 SV=1	2	174.378	257.874	228.489	334.275	373.675	333.678	0.0186163	-0.656683	1.73011
Q00987	E3 ubiquitin-protein ligase Mdm2 OS=Homo sapiens GN=MDM2 PE=1 SV=1	1	155.815	148.257	258.484	269.143	429.264	447.678	0.0541177	-1.02664	1.26666
Q96AX9	E3 ubiquitin-protein ligase MIB2 OS=Homo sapiens GN=MIB2 PE=1 SV=3	1	477.418	273.82	314.017	264.648	336.137	396.783	0.775778	0.0947118	0.110263
O15344	E3 ubiquitin-protein ligase Midline-1 OS=Homo sapiens GN=MID1 PE=1 SV=1	2	942.812	369.796	558.172	282.907	313.059	229.453	0.172332	1.18044	0.763634
O75592	E3 ubiquitin-protein ligase MYCBP2 OS=Homo sapiens GN=MYCBP2 PE=1 SV=3	6	297.373	335.505	325.65	305.948	315.8	321.476	0.709895	0.0232173	0.148806
P46934	E3 ubiquitin-protein ligase NEDD4 OS=Homo sapiens GN=NEDD4 PE=1 SV=4	8	276.33	278.915	340.14	331.953	306.137	339.588	0.324699	-0.126852	0.488519
Q96PU5	E3 ubiquitin-protein ligase NEDD4-like OS=Homo sapiens GN=NEDD4L PE=1 SV=2	6	328.427	265.284	277.494	317.045	345.021	350.521	0.119109	-0.216963	0.924054
Q96FA3	E3 ubiquitin-protein ligase pellino homolog 1 OS=Homo sapiens GN=PELI1 PE=1 SV=2	1	257.764	320.644	268.18	348.342	299.008	312.107	0.203314	-0.180557	0.691832
Q7Z6E9	E3 ubiquitin-protein ligase RBBP6 OS=Homo sapiens GN=RBBP6 PE=1 SV=1	4	227.566	279.561	268.131	364.917	302.604	323.115	0.0423754	-0.353675	1.37289
Q99496	E3 ubiquitin-protein ligase RING2 OS=Homo sapiens GN=RNF2 PE=1 SV=1	1	471.172	255.968	390.81	394.83	376.021	202.005	0.611083	0.200557	0.2139
Q9Y508	E3 ubiquitin-protein ligase RNF114 OS=Homo sapiens GN=RNF114 PE=1 SV=1	6	356.407	277.855	338.919	350.48	289.336	327.276	0.949108	0.00905588	0.0226845
Q5XPI4	E3 ubiquitin-protein ligase RNF123 OS=Homo sapiens GN=RNF123 PE=1 SV=1	1	353.204	322.911	352.179	325.139	340.065	278.901	0.270282	0.123234	0.568182
Q8WVD3	E3 ubiquitin-protein ligase RNF138 OS=Homo sapiens GN=RNF138 PE=1 SV=1	1	307.269	274.65	428.793	320.353	321.348	320.437	0.76285	0.0710559	0.117561
Q9UBS8	E3 ubiquitin-protein ligase RNF14 OS=Homo sapiens GN=RNF14 PE=1 SV=1	1	745.282	256.272	457.216	185.911	431.648	378.298	0.406265	0.550741	0.391191
Q9NTX7	E3 ubiquitin-protein ligase RNF146 OS=Homo sapiens GN=RNF146 PE=1 SV=1	2	710.215	333.674	471.912	257.015	286.558	345.25	0.19278	0.770112	0.714937
Q8NC42	E3 ubiquitin-protein ligase RNF149 OS=Homo sapiens GN=RNF149 PE=2 SV=2	2	386.302	482.785	345.759	327.265	221.606	245.022	0.056604	0.613757	1.24715
Q9H6Y7	E3 ubiquitin-protein ligase RNF167 OS=Homo sapiens GN=RNF167 PE=1 SV=1	1	475.42	377.049	281.666	333.705	238.736	318.127	0.288356	0.348794	0.540071
Q8NCN4	E3 ubiquitin-protein ligase RNF169 OS=Homo sapiens GN=RNF169 PE=1 SV=2	1	792.692	296.053	420.239	267.391	387.718	290.259	0.334431	0.67463	0.475693
A0A0A0MTR7	E3 ubiquitin-protein ligase RNF213 OS=Homo sapiens GN=RNF213 PE=1 SV=1	43	257.359	245.833	256.01	377.996	313.648	326.424	0.0441716	-0.423278	1.35486
Q96BH1	E3 ubiquitin-protein ligase RNF25 OS=Homo sapiens GN=RNF25 PE=1 SV=1	3	282.319	305.259	266.468	311.241	395.573	291.206	0.269109	-0.224755	0.570072
Q96EP0	E3 ubiquitin-protein ligase RNF31 OS=Homo sapiens GN=RNF31 PE=1 SV=1	4	360.637	321.15	356.833	298.32	342.37	309.325	0.181239	0.128646	0.74175
H7BYJ1	E3 ubiquitin-protein ligase RNF34 OS=Homo sapiens GN=RNF34 PE=1 SV=1	1	552.377	399.511	606.987	145.093	287.462	402.461	0.0695511	0.900629	1.1577
P78317	E3 ubiquitin-protein ligase RNF4 OS=Homo sapiens GN=RNF4 PE=1 SV=1	1	161.474	390.954	471.458	216.729	310.296	360.502	0.688091	0.206193	0.162354
Q7Z6J0	E3 ubiquitin-protein ligase SH3RF1 OS=Homo sapiens GN=SH3RF1 PE=1 SV=2	1	190.471	348.022	41.0055	392.358	309.62	290.747	0.256513	-0.776589	0.590891
Q8IUQ4	E3 ubiquitin-protein ligase SIAH1 OS=Homo sapiens GN=SIAH1 PE=1 SV=2	2	179.859	290.576	169.096	362.565	309.143	340.101	0.069964	-0.66185	1.15513
Q9HAU4	E3 ubiquitin-protein ligase SMURF2 OS=Homo sapiens GN=SMURF2 PE=1 SV=1	5	809.051	332.469	403.929	273.532	326.423	306.37	0.287012	0.769926	0.542099
Q86TM6	E3 ubiquitin-protein ligase synoviolin OS=Homo sapiens GN=SYVN1 PE=1 SV=2	1	145.387	376.102	501.192	262.078	172.343	420.521	0.685022	0.258459	0.164296
Q6Q0C0	E3 ubiquitin-protein ligase TRAF7 OS=Homo sapiens GN=TRAF7 PE=1 SV=1	2	269.606	360.482	314.864	304.697	282.179	334.477	0.810929	0.0364868	0.0910171
Q96F44	E3 ubiquitin-protein ligase TRIM11 OS=Homo sapiens GN=TRIM11 PE=1 SV=2	1	2034.45	222.67	893.564	128.154	532.994	210.918	0.285383	1.85316	0.544572
P19474	E3 ubiquitin-protein ligase TRIM21 OS=Homo sapiens GN=TRIM21 PE=1 SV=1	3	642.935	203.315	403.01	305.862	402.767	317.186	0.620987	0.284302	0.206917
Q8IYM9	E3 ubiquitin-protein ligase TRIM22 OS=Homo sapiens GN=TRIM22 PE=1 SV=1	2	234.404	293.583	317.056	370.965	336.773	264.616	0.349966	-0.202457	0.455974
Q13049	E3 ubiquitin-protein ligase TRIM32 OS=Homo sapiens GN=TRIM32 PE=1 SV=2	2	249.246	256.848	250.576	361.366	361.928	301.252	0.0455767	-0.43725	1.34126
Q9UPN9	E3 ubiquitin-protein ligase TRIM33 OS=Homo sapiens GN=TRIM33 PE=1 SV=3	6	314.425	280.088	248.35	326.106	350.835	331.52	0.086517	-0.258784	1.0629
O00635	E3 ubiquitin-protein ligase TRIM38 OS=Homo sapiens GN=TRIM38 PE=1 SV=1	1	135.33	186.238	165.529	417.831	353.952	322.766	0.00745839	-1.16805	2.12736
A0A096LP39	E3 ubiquitin-protein ligase TRIM39 OS=Homo sapiens GN=TRIM39-RPP21 PE=1 SV=1	1	1358.83	220.14	634.799	323.162	231.706	320.548	0.311658	1.33846	0.506322
Q9C037	E3 ubiquitin-protein ligase TRIM4 OS=Homo sapiens GN=TRIM4 PE=1 SV=2	4	322.952	299.156	239.508	324.399	328.217	338.442	0.221842	-0.201925	0.653955
Q9BRZ2	E3 ubiquitin-protein ligase TRIM56 OS=Homo sapiens GN=TRIM56 PE=1 SV=3	2	436.436	337.485	394.021	322.891	325.287	266.649	0.079935	0.352399	1.09726
Q6AZZ1	E3 ubiquitin-protein ligase TRIM68 OS=Homo sapiens GN=TRIM68 PE=1 SV=1	1	354.987	280.099	278.981	345.094	335.668	310.525	0.421703	-0.117003	0.374993
Q14669	E3 ubiquitin-protein ligase TRIP12 OS=Homo sapiens GN=TRIP12 PE=1 SV=1	13	305.017	344.239	273.342	324.933	319.835	301.386	0.746229	-0.0363722	0.127128
Q8IWV7	E3 ubiquitin-protein ligase UBR1 OS=Homo sapiens GN=UBR1 PE=1 SV=1	5	297.461	316.754	354.07	299.402	350.707	309.012	0.900302	0.0137194	0.0456119
Q8IWV8	E3 ubiquitin-protein ligase UBR2 OS=Homo sapiens GN=UBR2 PE=1 SV=1	3	167.939	329.167	219.301	344.099	299.058	327.988	0.21058	-0.438906	0.676583
Q5T4S7	E3 ubiquitin-protein ligase UBR4 OS=Homo sapiens GN=UBR4 PE=1 SV=1	40	269.138	311.897	297.433	331.956	321.007	313.157	0.131465	-0.137212	0.881191
O95071	E3 ubiquitin-protein ligase UBR5 OS=Homo sapiens GN=UBR5 PE=1 SV=2	4	380.085	300.824	280.029	339.711	332.529	301.615	0.904684	-0.0192638	0.043503
A0A087WTW0	E3 ubiquitin-protein ligase UHRF1 OS=Homo sapiens GN=UHRF1 PE=1 SV=1	3	769.677	358.164	496.118	263.848	321.519	280.377	0.169436	0.907505	0.770995
Q96PU4	E3 ubiquitin-protein ligase UHRF2 OS=Homo sapiens GN=UHRF2 PE=1 SV=1	3	632.874	349.515	413.629	266.864	312.448	319.431	0.189399	0.635336	0.722622
P98170	E3 ubiquitin-protein ligase XIAP OS=Homo sapiens GN=XIAP PE=1 SV=2	2	894.593	420.176	508.808	260.488	231.515	297.364	0.139287	1.208	0.85609
Q96JP5	E3 ubiquitin-protein ligase ZFP91 OS=Homo sapiens GN=ZFP91 PE=1 SV=1	1	678.655	273.013	447.181	269.606	333.01	348.687	0.331164	0.556264	0.479957
O94874	E3 UFM1-protein ligase 1 OS=Homo sapiens GN=UFL1 PE=1 SV=2	19	326.287	331.614	339.511	328.72	309.545	296.794	0.14159	0.0931323	0.848968
Q15075	Early endosome antigen 1 OS=Homo sapiens GN=EEA1 PE=1 SV=2	49	224.846	327.087	278.857	348.632	292.14	311.251	0.314938	-0.196514	0.501775
H7C2Q8	EBNA1 binding protein 2, isoform CRA_d OS=Homo sapiens GN=EBNA1BP2 PE=1 SV=1	4	243.661	327.803	333.874	341.215	300.451	297.91	0.748224	-0.0535527	0.125968
B7WPE2	Echinoderm microtubule associated protein like 3, isoform CRA_e OS=Homo sapiens GN=EML3 PE=1 SV=1	5	635.033	310.942	501.806	277.038	317.06	311.021	0.192492	0.677666	0.715586
O00423	Echinoderm microtubule-associated protein-like 1 OS=Homo sapiens GN=EML1 PE=1 SV=3	6	579.416	299.537	397.914	298.705	314.558	325.42	0.302451	0.443899	0.519345
K7EIK7	Echinoderm microtubule-associated protein-like 2 OS=Homo sapiens GN=EML2 PE=1 SV=1	5	380.129	374.19	370.875	307.067	282.979	299.754	0.00374748	0.33862	2.42626
B5MBZ0	Echinoderm microtubule-associated protein-like 4 OS=Homo sapiens GN=EML4 PE=1 SV=3	16	410.548	328.165	270.904	267.386	375.1	334.442	0.842706	0.0474836	0.0743237
O60447	Ecotropic viral integration site 5 protein homolog OS=Homo sapiens GN=EVI5 PE=1 SV=3	5	157.407	235.469	216.558	360.31	321.671	365.208	0.0105377	-0.780978	1.97725
O75354	Ectonucleoside triphosphate diphosphohydrolase 6 OS=Homo sapiens GN=ENTPD6 PE=1 SV=3	1	198.124	295.51	222.138	351.066	315.809	330.239	0.0721506	-0.478259	1.14176
Q9HCE0	Ectopic P granules protein 5 homolog OS=Homo sapiens GN=EPG5 PE=2 SV=2	2	376.731	405.748	335.353	299.666	274.2	300.217	0.0421234	0.354862	1.37548
Q96C19	EF-hand domain-containing protein D2 OS=Homo sapiens GN=EFHD2 PE=1 SV=1	7	237.715	245.012	210.223	425.396	258.006	326.847	0.156076	-0.543887	0.806664
Q5NDL2	EGF domain-specific O-linked N-acetylglucosamine transferase OS=Homo sapiens GN=EOGT PE=1 SV=1	10	376.034	268.068	314.114	312.017	368.883	323.387	0.695638	-0.0677494	0.157617
Q12805	EGF-containing fibulin-like extracellular matrix protein 1 OS=Homo sapiens GN=EFEMP1 PE=1 SV=2	8	301.277	326.28	343.978	300.84	307.516	336.604	0.62127	0.040014	0.20672
O43854	EGF-like repeat and discoidin I-like domain-containing protein 3 OS=Homo sapiens GN=EDIL3 PE=1 SV=1	11	250.08	295.786	253.601	288.969	348.489	368.242	0.0827785	-0.331089	1.08208
Q9GZT9	Egl nine homolog 1 OS=Homo sapiens GN=EGLN1 PE=1 SV=1	2	255.99	256.808	315.393	310.758	402.788	313.015	0.152979	-0.309782	0.815369
A0A024R571	EH domain-containing protein 1 OS=Homo sapiens GN=EHD1 PE=1 SV=1	30	292.841	298.633	333.877	290.201	332.487	354.347	0.496818	-0.0784103	0.303802
Q9NZN4	EH domain-containing protein 2 OS=Homo sapiens GN=EHD2 PE=1 SV=2	31	272.711	273.991	250.213	366.109	302.904	327.906	0.0520729	-0.323051	1.28339
A0A0C4DH83	EH domain-containing protein 3 OS=Homo sapiens GN=EHD3 PE=1 SV=1	15	169.388	340.104	403.437	274.05	273.419	377.421	0.962511	-0.0187797	0.0165943
Q9H223	EH domain-containing protein 4 OS=Homo sapiens GN=EHD4 PE=1 SV=1	44	251.037	315.26	325.231	325.571	310.396	320.586	0.450773	-0.101566	0.346042
Q9Y3C4	EKC/KEOPS complex subunit TPRKB OS=Homo sapiens GN=TPRKB PE=1 SV=1	1	328.28	369.821	262.019	281.379	296.051	354.624	0.821384	0.0428013	0.0854539
Q15717	ELAV-like protein 1 OS=Homo sapiens GN=ELAVL1 PE=1 SV=2	20	498.954	295.102	357.048	352.506	285.61	301.737	0.365386	0.292511	0.437248
P13804	Electron transfer flavoprotein subunit alpha, mitochondrial OS=Homo sapiens GN=ETFA PE=1 SV=1	10	200.495	337.777	226.305	330.428	279.655	349.665	0.262529	-0.327993	0.580822
P38117	Electron transfer flavoprotein subunit beta OS=Homo sapiens GN=ETFB PE=1 SV=3	8	369.065	312.625	355.197	307.227	354.651	295.395	0.345467	0.115257	0.461593
Q16134	Electron transfer flavoprotein-ubiquinone oxidoreductase, mitochondrial OS=Homo sapiens GN=ETFDH PE=1 SV=2	4	383.581	271.522	301.244	331.578	347.187	317.166	0.735909	-0.0585118	0.133176
X6RLX0	ELKS/Rab6-interacting/CAST family member 1 OS=Homo sapiens GN=ERC1 PE=1 SV=1	18	239.136	344.183	313.802	305.403	311.457	325.031	0.681894	-0.0702586	0.166283
Q8IZ81	ELMO domain-containing protein 2 OS=Homo sapiens GN=ELMOD2 PE=1 SV=1	1	585	283.486	531.33	238.585	369.881	332.234	0.236254	0.573431	0.626621
P68104	Elongation factor 1-alpha 1 OS=Homo sapiens GN=EEF1A1 PE=1 SV=1	128	254.514	292.428	267.957	380.827	284.108	307.045	0.20721	-0.254304	0.683589
Q05639	Elongation factor 1-alpha 2 OS=Homo sapiens GN=EEF1A2 PE=1 SV=1	49	272.928	301.564	281.422	381.996	275.964	300.481	0.399419	-0.163225	0.398572
P24534	Elongation factor 1-beta OS=Homo sapiens GN=EEF1B2 PE=1 SV=3	23	152.909	296.251	186.762	359.556	270.565	367.012	0.0933216	-0.648936	1.03002
E9PL71	Elongation factor 1-delta (Fragment) OS=Homo sapiens GN=EEF1D PE=1 SV=1	24	361.342	346.894	337.894	390.335	149.534	336.247	0.518904	0.25587	0.284913
E9PRY8	Elongation factor 1-delta OS=Homo sapiens GN=EEF1D PE=1 SV=1	46	253.328	311.984	279.542	387.458	188.405	357.065	0.687068	-0.143064	0.163
P26641	Elongation factor 1-gamma OS=Homo sapiens GN=EEF1G PE=1 SV=3	20	192.148	304.39	246.08	359.502	277.472	337.813	0.13491	-0.392467	0.869957
P13639	Elongation factor 2 OS=Homo sapiens GN=EEF2 PE=1 SV=4	106	255.301	299.934	271.498	348.598	310.585	318.119	0.0460521	-0.241382	1.33675
Q96RP9	Elongation factor G, mitochondrial OS=Homo sapiens GN=GFM1 PE=1 SV=2	13	421.341	344.769	346.237	261.166	328.488	346.206	0.179479	0.249242	0.745985
P43897	Elongation factor Ts, mitochondrial OS=Homo sapiens GN=TSFM PE=1 SV=2	11	215.93	278.574	214.587	323.011	331.077	366.297	0.0200711	-0.525071	1.69743
Q7Z2Z2	Elongation factor Tu GTP-binding domain-containing protein 1 OS=Homo sapiens GN=EFTUD1 PE=1 SV=2	8	302.291	302.449	330.726	277.867	264.097	421.109	0.872657	-0.0419598	0.0591565
P49411	Elongation factor Tu, mitochondrial OS=Homo sapiens GN=TUFM PE=1 SV=2	34	308.32	280.662	300.031	330.619	362.573	303.34	0.159496	-0.164712	0.797251
G5E9D4	Elongation protein 4 homolog (S. cerevisiae), isoform CRA_b OS=Homo sapiens GN=ELP4 PE=1 SV=1	1	189.711	330.472	198.193	344.583	241.029	376.858	0.255708	-0.422004	0.592255
O95163	Elongator complex protein 1 OS=Homo sapiens GN=IKBKAP PE=1 SV=3	10	275.238	305.479	304.42	335.711	335.9	299.648	0.142284	-0.133957	0.846844
Q6IA86	Elongator complex protein 2 OS=Homo sapiens GN=ELP2 PE=1 SV=2	2	297.574	307.907	350.479	314.182	360.323	291.307	0.90573	-0.0147931	0.0430013
Q9H9T3	Elongator complex protein 3 OS=Homo sapiens GN=ELP3 PE=1 SV=2	6	728.142	311.454	574.633	204.989	375.905	327.158	0.18317	0.829998	0.737146
P50402	Emerin OS=Homo sapiens GN=EMD PE=1 SV=1	14	171.1	312.459	195.105	383.204	234.102	351.575	0.199347	-0.513624	0.70039
Q9UI08	Ena/VASP-like protein OS=Homo sapiens GN=EVL PE=1 SV=2	1	670.278	316.201	442.912	244.665	332.884	346.624	0.240863	0.629165	0.618229
P17813	Endoglin OS=Homo sapiens GN=ENG PE=1 SV=2	33	322.381	338.174	322.232	335.594	293.503	300.752	0.307996	0.0798817	0.511455
O94919	Endonuclease domain-containing 1 protein OS=Homo sapiens GN=ENDOD1 PE=1 SV=2	2	321.191	325.871	318.081	251.749	324.973	387.996	0.997452	0.000636975	0.00110818
Q99961	Endophilin-A2 OS=Homo sapiens GN=SH3GL1 PE=1 SV=1	12	467.356	319.428	394.158	304.627	313.928	310.269	0.187476	0.346459	0.727054
A0A087WW40	Endophilin-B1 OS=Homo sapiens GN=SH3GLB1 PE=1 SV=1	6	378.323	328.202	350.042	312.441	318.74	306.29	0.104048	0.172536	0.982766
B7ZC38	Endophilin-B2 OS=Homo sapiens GN=SH3GLB2 PE=1 SV=1	3	607.961	273.632	458.845	258.273	386.113	320.492	0.325887	0.474287	0.486932
Q9NZ08	Endoplasmic reticulum aminopeptidase 1 OS=Homo sapiens GN=ERAP1 PE=1 SV=3	8	438.493	292.826	356.617	301.798	355.067	312.997	0.457058	0.165741	0.340029
Q6P179	Endoplasmic reticulum aminopeptidase 2 OS=Homo sapiens GN=ERAP2 PE=1 SV=2	12	355.682	312.158	322.994	344.28	342.851	269.285	0.709267	0.0510041	0.14919
Q96DZ1	Endoplasmic reticulum lectin 1 OS=Homo sapiens GN=ERLEC1 PE=1 SV=1	12	353.995	425.386	412.533	289.122	244.752	302.523	0.0149332	0.511021	1.82585
Q9UKM7	Endoplasmic reticulum mannosyl-oligosaccharide 1,2-alpha-mannosidase OS=Homo sapiens GN=MAN1B1 PE=1 SV=2	3	129.266	436.247	226.483	364.352	185.078	310.531	0.842098	-0.118776	0.0746375
Q7Z2K6	Endoplasmic reticulum metallopeptidase 1 OS=Homo sapiens GN=ERMP1 PE=1 SV=2	4	330.917	367.59	295.852	203.942	401.776	357.04	0.880631	0.0465929	0.0552058
P30040	Endoplasmic reticulum resident protein 29 OS=Homo sapiens GN=ERP29 PE=1 SV=4	8	167.498	334.795	253.953	351.019	262.811	335.236	0.326419	-0.327654	0.486225
Q9BS26	Endoplasmic reticulum resident protein 44 OS=Homo sapiens GN=ERP44 PE=1 SV=1	16	234.335	311.46	268.331	316.623	290.498	365.775	0.167018	-0.257034	0.777236
Q969X5	Endoplasmic reticulum-Golgi intermediate compartment protein 1 OS=Homo sapiens GN=ERGIC1 PE=1 SV=1	13	228.31	341.212	236.17	347.157	295.293	310.173	0.312266	-0.241677	0.505475
A0A087WU02	Endoplasmic reticulum-Golgi intermediate compartment protein 2 OS=Homo sapiens GN=ERGIC2 PE=1 SV=1	1	128.334	353.553	222.508	339.364	250.714	354.481	0.354104	-0.423256	0.450869
P14625	Endoplasmin OS=Homo sapiens GN=HSP90B1 PE=1 SV=1	182	260.407	342.805	317.564	333.067	275.952	318.786	0.941537	-0.0109702	0.0261624
Q9UPY3	Endoribonuclease Dicer OS=Homo sapiens GN=DICER1 PE=1 SV=3	1	427.117	353.322	290.328	274.031	327.098	339.02	0.398971	0.187682	0.399058
O60869	Endothelial differentiation-related factor 1 OS=Homo sapiens GN=EDF1 PE=1 SV=1	4	325.147	339.828	217.031	386.055	270.235	283.695	0.735113	-0.0918503	0.133646
Q9Y5X9	Endothelial lipase OS=Homo sapiens GN=LIPG PE=1 SV=1	4	556.76	393.198	461.287	315.873	345.657	191.269	0.0498604	0.726692	1.30224
P05305	Endothelin-1 OS=Homo sapiens GN=EDN1 PE=1 SV=1	1	309.405	187.798	198.719	197.736	513.965	442.397	0.247606	-0.729768	0.606238
P42892	Endothelin-converting enzyme 1 OS=Homo sapiens GN=ECE1 PE=1 SV=2	10	690.127	408.931	366.762	320.305	283.323	240.111	0.172476	0.796839	0.763271
Q92556	Engulfment and cell motility protein 1 OS=Homo sapiens GN=ELMO1 PE=1 SV=2	4	420.843	252.37	282.108	468.054	328.775	184.451	0.933903	-0.0386799	0.0296984
Q96JJ3	Engulfment and cell motility protein 2 OS=Homo sapiens GN=ELMO2 PE=1 SV=2	7	275.093	302.206	328.054	418.276	277.314	242.893	0.859081	-0.0518522	0.0659658
Q96F86	Enhancer of mRNA-decapping protein 3 OS=Homo sapiens GN=EDC3 PE=1 SV=1	2	209.951	318.205	213.008	363.944	341.951	277.656	0.146999	-0.408208	0.832686
Q6P2E9	Enhancer of mRNA-decapping protein 4 OS=Homo sapiens GN=EDC4 PE=1 SV=1	17	236.355	286.508	268.389	359.922	314.631	313.565	0.036339	-0.320548	1.43963
P84090	Enhancer of rudimentary homolog OS=Homo sapiens GN=ERH PE=1 SV=1	2	209.115	365.898	253.019	230.087	336.048	396.81	0.54167	-0.217767	0.266265
Q9UHY7	Enolase-phosphatase E1 OS=Homo sapiens GN=ENOPH1 PE=1 SV=1	7	295.533	270.882	292.254	314.242	355.017	339.58	0.0310704	-0.232521	1.50765
P42126	Enoyl-CoA delta isomerase 1, mitochondrial OS=Homo sapiens GN=ECI1 PE=1 SV=1	6	302.125	271.781	257.66	317.539	421.182	290.62	0.234287	-0.307818	0.630251
O75521	Enoyl-CoA delta isomerase 2, mitochondrial OS=Homo sapiens GN=ECI2 PE=1 SV=4	11	224.525	322.134	328.965	337.716	265.754	336.582	0.633284	-0.102429	0.198402
P30084	Enoyl-CoA hydratase, mitochondrial OS=Homo sapiens GN=ECHS1 PE=1 SV=4	12	542.881	269.643	367.926	294.258	405.77	291.253	0.529411	0.251973	0.276207
P29317	Ephrin type-A receptor 2 OS=Homo sapiens GN=EPHA2 PE=1 SV=2	11	369.805	321.304	384.831	309.772	341.256	288.543	0.141022	0.195525	0.850713
P29323	Ephrin type-B receptor 2 OS=Homo sapiens GN=EPHB2 PE=1 SV=5	8	333.621	295.734	419.369	318.355	281.233	339.244	0.434331	0.159696	0.36218
P54760	Ephrin type-B receptor 4 OS=Homo sapiens GN=EPHB4 PE=1 SV=2	9	598.097	394.836	372.712	279.743	318.388	275.898	0.145393	0.643829	0.837458
Q12929	Epidermal growth factor receptor kinase substrate 8 OS=Homo sapiens GN=EPS8 PE=1 SV=1	2	311.962	283.272	400.296	284.258	378.141	319.133	0.922035	0.020429	0.0352525
Q9H6S3	Epidermal growth factor receptor kinase substrate 8-like protein 2 OS=Homo sapiens GN=EPS8L2 PE=1 SV=2	1	382.11	353.529	602.47	262.925	283.051	309.939	0.174405	0.644657	0.75844
P00533	Epidermal growth factor receptor OS=Homo sapiens GN=EGFR PE=1 SV=2	1	1123.45	324.198	599.525	256.828	336.056	257.959	0.229936	1.26667	0.638393
P42566	Epidermal growth factor receptor substrate 15 OS=Homo sapiens GN=EPS15 PE=1 SV=2	6	259.41	312.37	269.331	339.121	317.004	315.037	0.099344	-0.207416	1.00286
Q9UBC2	Epidermal growth factor receptor substrate 15-like 1 OS=Homo sapiens GN=EPS15L1 PE=1 SV=1	5	423.67	325.19	463.07	263.83	336.5	321.906	0.127753	0.394099	0.89363
G3V3D1	Epididymal secretory protein E1 (Fragment) OS=Homo sapiens GN=NPC2 PE=1 SV=1	1	217.766	339.205	316.461	325.071	296.206	317.78	0.620249	-0.104517	0.207434
P54852	Epithelial membrane protein 3 OS=Homo sapiens GN=EMP3 PE=1 SV=1	1	141.21	339.955	247.378	330.025	292.07	336.413	0.312232	-0.395777	0.505522
Q7L775	EPM2A-interacting protein 1 OS=Homo sapiens GN=EPM2AIP1 PE=1 SV=1	2	654.19	407.918	497.482	205.585	344.736	299.364	0.0605525	0.876168	1.21787
P07099	Epoxide hydrolase 1 OS=Homo sapiens GN=EPHX1 PE=1 SV=1	3	213.915	335.622	325.541	323.53	303.535	314.503	0.628498	-0.105652	0.201696
Q9Y6I3	Epsin-1 OS=Homo sapiens GN=EPN1 PE=1 SV=2	5	514.543	278.19	341.982	328.149	334.663	308.406	0.521454	0.224463	0.282784
I3L2B2	Epsin-2 OS=Homo sapiens GN=EPN2 PE=1 SV=1	3	758.67	368.41	446.568	315.702	295.14	243.864	0.178696	0.880612	0.747885
Q99808	Equilibrative nucleoside transporter 1 OS=Homo sapiens GN=SLC29A1 PE=1 SV=3	4	610.935	350.009	439.336	269.829	310.215	311.857	0.153492	0.65076	0.813915
Q9BZQ6	ER degradation-enhancing alpha-mannosidase-like protein 3 OS=Homo sapiens GN=EDEM3 PE=1 SV=2	3	666.079	396.378	460.278	242.679	280.757	323.398	0.0998081	0.846513	1.00083
M0R1Y2	ER lumen protein-retaining receptor (Fragment) OS=Homo sapiens GN=KDELR1 PE=1 SV=1	3	196.078	323.563	179.952	413.248	264.098	285.051	0.249605	-0.460115	0.602746
Q8N766	ER membrane protein complex subunit 1 OS=Homo sapiens GN=EMC1 PE=1 SV=1	5	486.782	395.364	463.84	299.647	280.042	264.748	0.0166209	0.672602	1.77934
Q15006	ER membrane protein complex subunit 2 OS=Homo sapiens GN=EMC2 PE=1 SV=1	3	727.142	340.541	553.467	237.546	350.389	290.705	0.148775	0.883674	0.827471
Q9P0I2	ER membrane protein complex subunit 3 OS=Homo sapiens GN=EMC3 PE=1 SV=3	7	307.752	330.476	311.267	266.714	323.855	369.634	0.916829	-0.0161783	0.0377118
Q5J8M3	ER membrane protein complex subunit 4 OS=Homo sapiens GN=EMC4 PE=1 SV=2	3	1693.75	284.161	410.326	244.326	504.139	187.535	0.395492	1.35137	0.402862
Q9BV81	ER membrane protein complex subunit 6 OS=Homo sapiens GN=EMC6 PE=1 SV=1	1	642.679	324.424	653.408	280.867	232.625	323.858	0.129722	0.952545	0.886987
Q9NPA0	ER membrane protein complex subunit 7 OS=Homo sapiens GN=EMC7 PE=1 SV=1	2	298.327	419.824	404.129	319.555	253.478	268.3	0.117362	0.415685	0.930471
O43402	ER membrane protein complex subunit 8 OS=Homo sapiens GN=EMC8 PE=1 SV=1	5	186.775	310.479	209.423	355.755	337.475	299.409	0.113733	-0.490219	0.944113
O43414	ERI1 exoribonuclease 3 OS=Homo sapiens GN=ERI3 PE=1 SV=2	1	71.0963	321.72	193.993	373.451	226.362	368.084	0.227805	-0.721965	0.642436
O75477	Erlin-1 OS=Homo sapiens GN=ERLIN1 PE=1 SV=1	17	249.93	363.605	298.363	314.723	318.833	295.966	0.87638	-0.0276169	0.0573073
O94905	Erlin-2 OS=Homo sapiens GN=ERLIN2 PE=1 SV=1	17	242.495	368.141	296.29	315.652	292.998	312.821	0.907193	-0.0229537	0.0423003
Q96HE7	ERO1-like protein alpha OS=Homo sapiens GN=ERO1A PE=1 SV=2	7	550.638	333.049	484.926	253.952	328.356	321.587	0.125568	0.598488	0.901122
Q86YB8	ERO1-like protein beta OS=Homo sapiens GN=ERO1B PE=1 SV=2	1	748.688	329.675	759.019	187.203	364.78	294.881	0.13268	1.11745	0.877194
P27105	Erythrocyte band 7 integral membrane protein OS=Homo sapiens GN=STOM PE=1 SV=3	14	314.256	353.954	318.079	322.495	285.774	311.896	0.258779	0.100118	0.58707
Q9H501	ESF1 homolog OS=Homo sapiens GN=ESF1 PE=1 SV=1	5	798.145	385.575	582.879	226.018	310.965	289.277	0.113349	1.09631	0.945582
Q9H0W9	Ester hydrolase C11orf54 OS=Homo sapiens GN=C11orf54 PE=1 SV=1	1	242.322	257.513	264.082	365.073	437.236	233.11	0.268403	-0.438727	0.571212
Q8NBQ5	Estradiol 17-beta-dehydrogenase 11 OS=Homo sapiens GN=HSD17B11 PE=1 SV=3	3	304.723	277.188	204.358	329.537	443.094	267.882	0.243052	-0.404199	0.6143
P37059	Estradiol 17-beta-dehydrogenase 2 OS=Homo sapiens GN=HSD17B2 PE=1 SV=1	1	114.525	288.131	253.418	344.951	302.453	350.688	0.15659	-0.605312	0.805237
P49888	Estrogen sulfotransferase OS=Homo sapiens GN=SULT1E1 PE=1 SV=1	3	178.028	278.012	295.354	395.795	277.314	302.858	0.218369	-0.377262	0.660809
Q9HBU6	Ethanolamine kinase 1 OS=Homo sapiens GN=ETNK1 PE=1 SV=1	3	554.729	445.612	406.947	238.099	229.637	350.841	0.0299307	0.781728	1.52388
Q99447	Ethanolamine-phosphate cytidylyltransferase OS=Homo sapiens GN=PCYT2 PE=1 SV=1	4	1007.49	350.147	651.389	227.631	299.98	294.812	0.171011	1.28854	0.766977
Q9NTX5	Ethylmalonyl-CoA decarboxylase OS=Homo sapiens GN=ECHDC1 PE=1 SV=2	5	220.271	292.365	273.778	289.262	335.393	377.492	0.0995392	-0.349735	1.00201
O14681	Etoposide-induced protein 2.4 homolog OS=Homo sapiens GN=EI24 PE=1 SV=4	2	250.373	262.132	256.947	227.13	410.198	419.491	0.265567	-0.457823	0.575826
P50548	ETS domain-containing transcription factor ERF OS=Homo sapiens GN=ERF PE=1 SV=2	1	195.172	287.356	146.35	385.614	222.046	389.152	0.155282	-0.664541	0.808878
P41162	ETS translocation variant 3 OS=Homo sapiens GN=ETV3 PE=1 SV=2	1	296.874	405.052	321.997	329.923	278.695	268.362	0.280453	0.223493	0.552139
P32519	ETS-related transcription factor Elf-1 OS=Homo sapiens GN=ELF1 PE=1 SV=2	3	462.319	332.765	377.205	275.639	357.699	304.618	0.170403	0.321736	0.768523
O00418	Eukaryotic elongation factor 2 kinase OS=Homo sapiens GN=EEF2K PE=1 SV=2	2	730.327	414.253	536.674	272.823	265.031	262.272	0.0855387	1.07124	1.06784
P60842	Eukaryotic initiation factor 4A-I OS=Homo sapiens GN=EIF4A1 PE=1 SV=1	105	333.986	332.604	341.979	315.403	317.446	304.789	0.0102676	0.105207	1.98853
Q14240	Eukaryotic initiation factor 4A-II OS=Homo sapiens GN=EIF4A2 PE=1 SV=2	57	334.437	309.803	339.472	320.994	333.876	303.444	0.542167	0.0377369	0.265867
P38919	Eukaryotic initiation factor 4A-III OS=Homo sapiens GN=EIF4A3 PE=1 SV=4	27	204.137	312.556	264.532	375.054	287.856	298.893	0.223199	-0.300003	0.651307
P15170	Eukaryotic peptide chain release factor GTP-binding subunit ERF3A OS=Homo sapiens GN=GSPT1 PE=1 SV=1	16	241.708	305.965	290.614	335.877	352.285	291.386	0.151415	-0.224671	0.81983
Q8IYD1	Eukaryotic peptide chain release factor GTP-binding subunit ERF3B OS=Homo sapiens GN=GSPT2 PE=1 SV=2	11	190.724	297.877	261.355	337.61	333.6	320.85	0.120759	-0.403621	0.918082
P62495	Eukaryotic peptide chain release factor subunit 1 OS=Homo sapiens GN=ETF1 PE=1 SV=3	20	157.493	313.026	269.452	318.653	329.736	334.748	0.221281	-0.409925	0.655056
O43324	Eukaryotic translation elongation factor 1 epsilon-1 OS=Homo sapiens GN=EEF1E1 PE=1 SV=1	5	95.966	291.74	143.861	373.179	320.639	328.259	0.099831	-0.943179	1.00073
K7EM18	Eukaryotic translation initiation factor 1 OS=Homo sapiens GN=EIF1 PE=1 SV=1	1	411.075	243.739	399.852	318.625	331.594	340.329	0.731307	0.0904886	0.1359
P47813	Eukaryotic translation initiation factor 1A, X-chromosomal OS=Homo sapiens GN=EIF1AX PE=1 SV=2	1	138.132	300.174	133.123	438.629	261.716	289.778	0.146546	-0.793034	0.834025
P05198	Eukaryotic translation initiation factor 2 subunit 1 OS=Homo sapiens GN=EIF2S1 PE=1 SV=3	16	387.863	231.4	290.438	328.095	370.879	336.539	0.458571	-0.186882	0.338594
P20042	Eukaryotic translation initiation factor 2 subunit 2 OS=Homo sapiens GN=EIF2S2 PE=1 SV=2	7	490.39	270.642	318.07	372.426	282.124	310.064	0.637184	0.161806	0.195735
P41091	Eukaryotic translation initiation factor 2 subunit 3 OS=Homo sapiens GN=EIF2S3 PE=1 SV=3	22	194.037	303.746	240.513	344.154	295.648	343.735	0.106696	-0.41378	0.97185
Q9BY44	Eukaryotic translation initiation factor 2A OS=Homo sapiens GN=EIF2A PE=1 SV=3	18	184.024	296.107	224.357	396.107	298.771	289.016	0.120776	-0.481931	0.918018
Q9P2K8	Eukaryotic translation initiation factor 2-alpha kinase 4 OS=Homo sapiens GN=EIF2AK4 PE=1 SV=3	5	326.748	318.7	334.03	297.951	347.854	315.034	0.718517	0.0277192	0.143563
P41214	Eukaryotic translation initiation factor 2D OS=Homo sapiens GN=EIF2D PE=1 SV=3	13	406.769	301.283	335.411	313.668	330.47	318.775	0.47966	0.115901	0.319067
Q14152	Eukaryotic translation initiation factor 3 subunit A OS=Homo sapiens GN=EIF3A PE=1 SV=1	31	244.105	297.343	277.833	334.588	343.073	310.208	0.0472676	-0.269961	1.32544
P55884	Eukaryotic translation initiation factor 3 subunit B OS=Homo sapiens GN=EIF3B PE=1 SV=3	27	190.295	298.137	296.472	371.088	267.374	323.936	0.274926	-0.294118	0.560785
Q99613	Eukaryotic translation initiation factor 3 subunit C OS=Homo sapiens GN=EIF3C PE=1 SV=1	22	419.694	303.205	334.009	312.206	331.768	317.648	0.459211	0.136308	0.337988
O15371	Eukaryotic translation initiation factor 3 subunit D OS=Homo sapiens GN=EIF3D PE=1 SV=1	24	230.081	308.151	285.237	364.404	278.624	315.879	0.254822	-0.219677	0.593764
P60228	Eukaryotic translation initiation factor 3 subunit E OS=Homo sapiens GN=EIF3E PE=1 SV=1	16	424.095	295.406	370.454	304.756	405.043	264.786	0.530258	0.161409	0.275513
O00303	Eukaryotic translation initiation factor 3 subunit F OS=Homo sapiens GN=EIF3F PE=1 SV=1	3	611.167	343.892	530.351	232.773	344.763	310.659	0.113477	0.741913	0.945094
O75821	Eukaryotic translation initiation factor 3 subunit G OS=Homo sapiens GN=EIF3G PE=1 SV=2	14	227.441	302.388	282.159	346.98	282.978	338.971	0.158083	-0.254932	0.801115
B3KS98	Eukaryotic translation initiation factor 3 subunit H OS=Homo sapiens GN=EIF3H PE=1 SV=1	26	141.767	294.077	221.609	470.754	227.402	260.151	0.332665	-0.543602	0.477993
Q13347	Eukaryotic translation initiation factor 3 subunit I OS=Homo sapiens GN=EIF3I PE=1 SV=1	19	431.875	287.596	317.208	322.099	325.102	326.875	0.682082	0.0898626	0.166163
O75822	Eukaryotic translation initiation factor 3 subunit J OS=Homo sapiens GN=EIF3J PE=1 SV=2	9	356.052	297.672	294.471	328.48	327.217	319.554	0.697606	-0.04059	0.15639
Q9UBQ5	Eukaryotic translation initiation factor 3 subunit K OS=Homo sapiens GN=EIF3K PE=1 SV=1	9	190.464	323.748	299.223	313.886	303.12	343.878	0.353551	-0.240334	0.451548
B0QY89	Eukaryotic translation initiation factor 3 subunit L OS=Homo sapiens GN=EIF3L PE=1 SV=1	18	226.807	299.665	275.533	295.79	354.281	347.98	0.0837187	-0.315505	1.07718
Q7L2H7	Eukaryotic translation initiation factor 3 subunit M OS=Homo sapiens GN=EIF3M PE=1 SV=1	12	345.528	322.533	316.855	290.814	344.904	326.385	0.702161	0.0338088	0.153563
Q04637	Eukaryotic translation initiation factor 4 gamma 1 OS=Homo sapiens GN=EIF4G1 PE=1 SV=4	64	209.786	303.869	272.042	339.033	303.642	334.519	0.134027	-0.314671	0.872807
D3DQV9	Eukaryotic translation initiation factor 4 gamma 2 (Fragment) OS=Homo sapiens GN=EIF4G2 PE=1 SV=1	24	278.295	313.042	230.866	342.341	330.029	309.036	0.143113	-0.255354	0.844321
A0A0A0MSA7	Eukaryotic translation initiation factor 4 gamma 3 OS=Homo sapiens GN=EIF4G3 PE=1 SV=1	14	223.314	353.649	371.826	325.382	210.008	360.303	0.799453	0.0830838	0.0972071
E7EX17	Eukaryotic translation initiation factor 4B OS=Homo sapiens GN=EIF4B PE=1 SV=1	6	249.074	354.727	378.645	325.272	340.825	252.105	0.683185	0.0975683	0.165462
D6RBW1	Eukaryotic translation initiation factor 4E OS=Homo sapiens GN=EIF4E PE=1 SV=1	2	393.944	338.906	348.183	296.44	298.997	332.619	0.0769603	0.220126	1.11373
O60573	Eukaryotic translation initiation factor 4E type 2 OS=Homo sapiens GN=EIF4E2 PE=1 SV=1	4	346.062	334.512	328.826	300.472	317.486	324.045	0.066483	0.0996947	1.17729
Q15056	Eukaryotic translation initiation factor 4H OS=Homo sapiens GN=EIF4H PE=1 SV=5	7	473.534	286.304	412.071	270.355	340.397	351.758	0.338367	0.283987	0.470612
P55010	Eukaryotic translation initiation factor 5 OS=Homo sapiens GN=EIF5 PE=1 SV=2	20	202.16	329.991	274.452	345.347	283.464	322.247	0.329293	-0.237672	0.482418
P63241	Eukaryotic translation initiation factor 5A-1 OS=Homo sapiens GN=EIF5A PE=1 SV=2	19	113.274	377.787	236.721	291.176	179.748	447.586	0.590913	-0.335789	0.228476
A0A087WUT6	Eukaryotic translation initiation factor 5B OS=Homo sapiens GN=EIF5B PE=1 SV=1	29	173.821	304.881	203.218	396.366	282.008	301.157	0.136434	-0.52249	0.865077
P56537	Eukaryotic translation initiation factor 6 OS=Homo sapiens GN=EIF6 PE=1 SV=1	12	331.332	316.238	398.571	300.963	275.145	354.511	0.326611	0.168814	0.485969
Q96CN4	EVI5-like protein OS=Homo sapiens GN=EVI5L PE=1 SV=1	1	648.06	375.02	311.085	258.109	303.987	342.183	0.298149	0.561098	0.525566
Q9BQ95	Evolutionarily conserved signaling intermediate in Toll pathway, mitochondrial OS=Homo sapiens GN=ECSIT PE=1 SV=1	1	244.435	372.651	324.544	292.038	342.045	291.42	0.904575	0.0249223	0.0435552
Q9NV70	Exocyst complex component 1 OS=Homo sapiens GN=EXOC1 PE=1 SV=4	14	395.506	299.726	304.245	351.953	341.299	273.602	0.798393	0.0478745	0.0977835
Q96KP1	Exocyst complex component 2 OS=Homo sapiens GN=EXOC2 PE=1 SV=1	12	240.611	300.525	266.641	326.103	367.243	301.772	0.0733618	-0.30091	1.13453
O60645	Exocyst complex component 3 OS=Homo sapiens GN=EXOC3 PE=1 SV=2	6	157.21	315.27	267.474	306.74	324.854	351.829	0.219875	-0.410377	0.657825
Q96A65	Exocyst complex component 4 OS=Homo sapiens GN=EXOC4 PE=1 SV=1	10	359.004	325.008	413.502	280.181	320.952	330.912	0.156167	0.23577	0.806409
A0A0A0MSI8	Exocyst complex component 5 OS=Homo sapiens GN=EXOC5 PE=1 SV=1	12	211.272	315.545	265.959	307.787	342.789	333.45	0.158458	-0.311784	0.800086
Q8TAG9	Exocyst complex component 6 OS=Homo sapiens GN=EXOC6 PE=1 SV=3	6	260.636	319	334.437	320.086	310.442	321.367	0.632763	-0.0584925	0.198759
Q9Y2D4	Exocyst complex component 6B OS=Homo sapiens GN=EXOC6B PE=1 SV=3	3	177.742	317.572	320.371	323.736	280.622	350.024	0.439758	-0.226555	0.356787
Q9UPT5	Exocyst complex component 7 OS=Homo sapiens GN=EXOC7 PE=1 SV=3	3	116.582	328.785	230.41	356.124	250.732	352.248	0.267985	-0.505141	0.571889
Q8IYI6	Exocyst complex component 8 OS=Homo sapiens GN=EXOC8 PE=1 SV=2	7	188.529	321.137	258.516	342.922	266.379	350.597	0.251418	-0.321432	0.599603
Q5RKV6	Exosome complex component MTR3 OS=Homo sapiens GN=EXOSC6 PE=1 SV=1	1	356.652	318.273	301.757	342.265	316.718	293.148	0.724084	0.036729	0.140211
Q13868	Exosome complex component RRP4 OS=Homo sapiens GN=EXOSC2 PE=1 SV=2	9	423.634	345.098	404.264	275.02	240.932	383.994	0.158373	0.382288	0.800319
Q9NQT5	Exosome complex component RRP40 OS=Homo sapiens GN=EXOSC3 PE=1 SV=3	2	182.613	298.078	257.843	251.015	366.371	400.783	0.180243	-0.463241	0.744142
Q9NPD3	Exosome complex component RRP41 OS=Homo sapiens GN=EXOSC4 PE=1 SV=3	2	499.623	285.718	410.987	310.097	310.924	326.427	0.312722	0.336493	0.504841
Q15024	Exosome complex component RRP42 OS=Homo sapiens GN=EXOSC7 PE=1 SV=3	4	386.658	262.305	307.434	333.147	318.679	343.482	0.757545	-0.0575332	0.120592
Q96B26	Exosome complex component RRP43 OS=Homo sapiens GN=EXOSC8 PE=1 SV=1	2	51.5225	313.005	276.075	357.43	238.157	364.977	0.329064	-0.584453	0.48272
Q06265	Exosome complex component RRP45 OS=Homo sapiens GN=EXOSC9 PE=1 SV=3	3	657.821	319.94	521.984	284.948	293.851	306.453	0.171703	0.760556	0.765222
Q9NQT4	Exosome complex component RRP46 OS=Homo sapiens GN=EXOSC5 PE=1 SV=1	2	937.875	296.551	404.467	291.847	304.021	323.022	0.349657	0.834759	0.456358
Q9Y2L1	Exosome complex exonuclease RRP44 OS=Homo sapiens GN=DIS3 PE=1 SV=2	15	220.081	311.404	229.319	277.235	297.966	418.349	0.225542	-0.385066	0.646773
Q01780	Exosome component 10 OS=Homo sapiens GN=EXOSC10 PE=1 SV=2	14	330.547	303.023	278.427	320.971	331.419	326.613	0.27415	-0.102284	0.562012
O43909	Exostosin-like 3 OS=Homo sapiens GN=EXTL3 PE=1 SV=1	1	688.56	400.904	549.199	233.791	294.436	295.677	0.0745647	0.991972	1.12747
O14980	Exportin-1 OS=Homo sapiens GN=XPO1 PE=1 SV=1	31	237.688	302.63	288.452	304.457	349.053	335.412	0.097344	-0.254884	1.01169
P55060	Exportin-2 OS=Homo sapiens GN=CSE1L PE=1 SV=3	27	297.148	312.972	326.921	319.645	315.644	322.399	0.510199	-0.0314433	0.29226
F2Z2X4	Exportin-4 OS=Homo sapiens GN=XPO4 PE=1 SV=1	6	272.484	303.982	297.965	303.171	344.305	335.338	0.0881764	-0.168572	1.05465
Q9HAV4	Exportin-5 OS=Homo sapiens GN=XPO5 PE=1 SV=1	18	161.859	317.758	317.877	300.544	296.388	366.908	0.406851	-0.27332	0.390565
Q96QU8	Exportin-6 OS=Homo sapiens GN=XPO6 PE=1 SV=1	3	393.453	324.429	334.903	301.418	327.935	318.316	0.239336	0.151756	0.620992
E7ESC6	Exportin-7 OS=Homo sapiens GN=XPO7 PE=1 SV=1	15	361.462	312.673	319.901	307.582	339.577	316.41	0.607085	0.0449092	0.216751
O43592	Exportin-T OS=Homo sapiens GN=XPOT PE=1 SV=2	6	194.889	245.947	247.261	308.652	353.315	384.373	0.0145126	-0.604668	1.83826
Q9BSJ8	Extended synaptotagmin-1 OS=Homo sapiens GN=ESYT1 PE=1 SV=1	37	375.685	342.803	370.814	283.745	327.721	317.238	0.0360917	0.230114	1.44259
A0A087WXU3	Extended synaptotagmin-2 OS=Homo sapiens GN=ESYT2 PE=1 SV=1	15	437.3	306.755	332.099	330.829	316.493	304.003	0.407765	0.177874	0.38959
Q8IWU6	Extracellular sulfatase Sulf-1 OS=Homo sapiens GN=SULF1 PE=1 SV=1	2	112.892	186.72	149.38	518.824	264.159	277.052	0.125428	-1.23935	0.901606
Q8IWU5	Extracellular sulfatase Sulf-2 OS=Homo sapiens GN=SULF2 PE=1 SV=1	3	273.383	242.013	249.936	326.639	338.596	372.402	0.00770958	-0.439145	2.11297
Q99504	Eyes absent homolog 3 OS=Homo sapiens GN=EYA3 PE=1 SV=3	1	336.666	290.931	330.382	287.908	379.886	323.855	0.735652	-0.0498364	0.133327
E7EQR4	Ezrin OS=Homo sapiens GN=EZR PE=1 SV=3	50	283.158	308.629	284.146	342.229	310.774	314.075	0.0817344	-0.142809	1.08759
Q9Y5B9	FACT complex subunit SPT16 OS=Homo sapiens GN=SUPT16H PE=1 SV=1	32	230.784	362.068	273.797	319.914	300.214	313.083	0.625212	-0.106756	0.203973
Q08945	FACT complex subunit SSRP1 OS=Homo sapiens GN=SSRP1 PE=1 SV=1	11	312.891	354.686	309.031	332.527	290.685	297.649	0.395856	0.0847964	0.402462
P52907	F-actin-capping protein subunit alpha-1 OS=Homo sapiens GN=CAPZA1 PE=1 SV=3	19	281.915	329.557	292.731	311.52	263.838	370.124	0.71386	-0.0644019	0.146387
P47755	F-actin-capping protein subunit alpha-2 OS=Homo sapiens GN=CAPZA2 PE=1 SV=3	6	598.6	310.497	402.843	289.838	308.207	330.293	0.270009	0.498979	0.568622
Q8NFF5	FAD synthase OS=Homo sapiens GN=FLAD1 PE=1 SV=1	3	280.87	309.23	413.628	338.714	281.793	307.92	0.609982	0.11251	0.214683
Q9NVI1	Fanconi anemia group I protein OS=Homo sapiens GN=FANCI PE=1 SV=4	1	558.975	331.863	398.746	310.552	315.57	285.786	0.200785	0.499945	0.697268
C9JSZ1	Far upstream element-binding protein 1 (Fragment) OS=Homo sapiens GN=FUBP1 PE=1 SV=1	10	171.141	299.982	224.402	373.34	228.009	370.672	0.208553	-0.482884	0.680784
E9PEB5	Far upstream element-binding protein 1 OS=Homo sapiens GN=FUBP1 PE=1 SV=1	27	255.522	304.368	272.605	348.186	262.159	353.455	0.278399	-0.211292	0.555332
Q92945	Far upstream element-binding protein 2 OS=Homo sapiens GN=KHSRP PE=1 SV=4	38	258.807	294.803	277.547	316.464	327.804	345.593	0.0182417	-0.252105	1.73893
Q96I24	Far upstream element-binding protein 3 OS=Homo sapiens GN=FUBP3 PE=1 SV=2	16	252.782	289.646	239.034	374.817	304.337	307.884	0.0768021	-0.33693	1.11463
P14324	Farnesyl pyrophosphate synthase OS=Homo sapiens GN=FDPS PE=1 SV=4	10	489.688	334.354	443.921	250.2	311.409	352.489	0.109512	0.472092	0.960537
Q9NVQ4	Fas apoptotic inhibitory molecule 1 OS=Homo sapiens GN=FAIM PE=1 SV=1	2	350.196	331.155	299.429	311.814	337.494	304.295	0.642731	0.0405418	0.191971
Q9UNN5	FAS-associated factor 1 OS=Homo sapiens GN=FAF1 PE=1 SV=2	5	511.271	321.385	383.885	304.582	303.205	317.546	0.223838	0.394738	0.650067
Q96CS3	FAS-associated factor 2 OS=Homo sapiens GN=FAF2 PE=1 SV=2	6	286.51	381.899	358.584	314.564	289.321	287.874	0.253018	0.2037	0.596849
Q9UHY8	Fasciculation and elongation protein zeta-2 OS=Homo sapiens GN=FEZ2 PE=1 SV=2	1	185.21	365.337	196.907	272.253	246.721	433.11	0.454323	-0.349104	0.342635
Q16658	Fascin OS=Homo sapiens GN=FSCN1 PE=1 SV=3	40	282.714	298.497	239.087	344.45	337.968	309.227	0.0637618	-0.273677	1.19544
Q9NYY8	FAST kinase domain-containing protein 2 OS=Homo sapiens GN=FASTKD2 PE=1 SV=1	4	268.601	303.914	337.006	280.46	341.499	355.345	0.498435	-0.103701	0.302392
Q7L8L6	FAST kinase domain-containing protein 5 OS=Homo sapiens GN=FASTKD5 PE=1 SV=1	3	159.526	310.51	254.908	359.951	307.873	307.756	0.189755	-0.428392	0.721807
A0A0A0MR51	Fatty acid desaturase 1 OS=Homo sapiens GN=FADS1 PE=1 SV=1	3	334.855	327.358	317.088	301.88	342.679	311.495	0.606744	0.0346589	0.216994
O95864	Fatty acid desaturase 2 OS=Homo sapiens GN=FADS2 PE=1 SV=1	6	443.187	483.338	431.819	253.881	263.108	275.183	0.00279798	0.777964	2.55316
Q9Y5Q0	Fatty acid desaturase 3 OS=Homo sapiens GN=FADS3 PE=2 SV=1	3	422.847	237.863	405.658	263.599	417.94	340.597	0.852359	0.0611179	0.0693777
P49327	Fatty acid synthase OS=Homo sapiens GN=FASN PE=1 SV=3	119	395.257	351.584	406.026	300.212	306.576	297.155	0.0349141	0.350921	1.457
P15090	Fatty acid-binding protein, adipocyte OS=Homo sapiens GN=FABP4 PE=1 SV=3	3	220.024	226.083	204.25	310.775	433.608	343.012	0.0542271	-0.741572	1.26578
Q01469	Fatty acid-binding protein, epidermal OS=Homo sapiens GN=FABP5 PE=1 SV=3	22	211.547	311.528	223.019	385.02	189.479	376.307	0.410034	-0.349792	0.38718
Q8WVX9	Fatty acyl-CoA reductase 1 OS=Homo sapiens GN=FAR1 PE=1 SV=1	5	214.568	331.727	292.093	307.623	322.835	329.972	0.358356	-0.196062	0.445685
Q96K12	Fatty acyl-CoA reductase 2 OS=Homo sapiens GN=FAR2 PE=2 SV=1	1	184.017	260.969	204.463	363.555	326.376	339.128	0.0175873	-0.664036	1.7548
P51648	Fatty aldehyde dehydrogenase OS=Homo sapiens GN=ALDH3A2 PE=1 SV=1	4	222.497	334.329	221.62	455.449	180.887	279.704	0.642365	-0.234813	0.192218
Q86WN1	F-BAR and double SH3 domains protein 1 OS=Homo sapiens GN=FCHSD1 PE=1 SV=1	2	679.277	253.413	400.478	294.578	333.533	345.353	0.43865	0.45366	0.357882
E9PG19	F-BAR and double SH3 domains protein 2 OS=Homo sapiens GN=FCHSD2 PE=1 SV=1	1	184.521	345.4	588.047	299.864	245.176	316.384	0.543602	0.376083	0.264719
J3KTA1	F-box and leucine-rich repeat protein 20, isoform CRA_a OS=Homo sapiens GN=FBXL20 PE=1 SV=1	1	283.819	311.865	237.782	316.987	348.495	323.867	0.123077	-0.247355	0.909822
Q8NEZ5	F-box only protein 22 OS=Homo sapiens GN=FBXO22 PE=1 SV=1	7	400.174	231.114	263.264	312.633	369.328	363.011	0.440833	-0.224227	0.355726
Q9NVF7	F-box only protein 28 OS=Homo sapiens GN=FBXO28 PE=1 SV=1	1	761.781	316.274	823.285	214.502	233.168	360.107	0.141465	1.23499	0.849352
Q8TB52	F-box only protein 30 OS=Homo sapiens GN=FBXO30 PE=1 SV=3	2	180.733	314.027	331.756	281.212	271.989	408.111	0.526521	-0.217963	0.278584
Q6P3S6	F-box only protein 42 OS=Homo sapiens GN=FBXO42 PE=1 SV=1	1	547.881	310.969	473.884	292.214	343.554	283.454	0.18129	0.535902	0.741625
Q9Y3I1	F-box only protein 7 OS=Homo sapiens GN=FBXO7 PE=1 SV=1	1	44.604	302.858	179.954	361.339	354.467	300.475	0.15353	-0.946288	0.813807
Q96ME1	F-box/LRR-repeat protein 18 OS=Homo sapiens GN=FBXL18 PE=1 SV=2	2	249.572	307.6	321.192	318.279	374.81	285.185	0.386349	-0.15542	0.41302
Q9UKC9	F-box/LRR-repeat protein 2 OS=Homo sapiens GN=FBXL2 PE=1 SV=3	2	312.413	303.003	256.317	308.182	341.088	341.072	0.139273	-0.18404	0.856134
Q96CD0	F-box/LRR-repeat protein 8 OS=Homo sapiens GN=FBXL8 PE=1 SV=1	1	873.53	230.065	516.524	279.269	349.28	329.229	0.357184	0.758336	0.447109
P0C2W1	F-box/SPRY domain-containing protein 1 OS=Homo sapiens GN=FBXO45 PE=1 SV=1	2	975.084	324.608	692.518	233.95	411.976	209.161	0.172812	1.22022	0.762427
Q9Y297	F-box/WD repeat-containing protein 1A OS=Homo sapiens GN=BTRC PE=1 SV=1	1	950.723	306.026	578.415	246.23	330.887	304.126	0.229399	1.0583	0.639408
O60907	F-box-like/WD repeat-containing protein TBL1X OS=Homo sapiens GN=TBL1X PE=1 SV=3	1	127.597	361.366	231.697	342.36	287.789	312.837	0.388117	-0.38792	0.411037
Q9BZK7	F-box-like/WD repeat-containing protein TBL1XR1 OS=Homo sapiens GN=TBL1XR1 PE=1 SV=1	4	305.366	351.967	328.312	271.248	330.872	337.429	0.577304	0.0690975	0.238595
A0A0J9YWI3	FERM domain-containing protein 4A (Fragment) OS=Homo sapiens GN=FRMD4A PE=1 SV=1	1	2017.69	272.525	668.357	166.497	378.568	307.088	0.314638	1.79572	0.502189
Q9P2Q2	FERM domain-containing protein 4A OS=Homo sapiens GN=FRMD4A PE=1 SV=3	7	371.535	334.045	319.474	282.244	313.722	350.48	0.358221	0.115107	0.445849
Q7Z6J6	FERM domain-containing protein 5 OS=Homo sapiens GN=FRMD5 PE=1 SV=1	1	165.023	255.645	201.081	307.18	375.764	374.117	0.0145848	-0.765655	1.8361
Q9BZ67	FERM domain-containing protein 8 OS=Homo sapiens GN=FRMD8 PE=1 SV=1	4	473.32	302.249	382.373	336.491	322.824	280.769	0.276742	0.300703	0.557924
C9JME2	FERM, RhoGEF and pleckstrin domain-containing protein 1 OS=Homo sapiens GN=FARP1 PE=1 SV=2	4	244.358	310.763	290.3	345.386	318.469	303.001	0.169298	-0.193632	0.771347
Q9BQL6	Fermitin family homolog 1 OS=Homo sapiens GN=FERMT1 PE=1 SV=1	1	592.413	294.245	411.655	222.655	360.716	380.637	0.341835	0.429521	0.466184
Q96AC1	Fermitin family homolog 2 OS=Homo sapiens GN=FERMT2 PE=1 SV=1	35	257.044	296.602	247.256	338.819	295.266	350.91	0.054321	-0.298488	1.26503
Q86UX7	Fermitin family homolog 3 OS=Homo sapiens GN=FERMT3 PE=1 SV=1	14	375.534	340.92	409.023	299.058	316.343	299.462	0.0605304	0.29891	1.21803
P02794	Ferritin heavy chain OS=Homo sapiens GN=FTH1 PE=1 SV=2	14	407.487	333.531	300.431	275.448	335.678	344.504	0.502375	0.124069	0.298972
A0A087X1B9	Ferritin OS=Homo sapiens GN=FTL PE=1 SV=1	6	123.575	379.973	179.37	409.274	194.269	305.385	0.493356	-0.412453	0.30684
P22830	Ferrochelatase, mitochondrial OS=Homo sapiens GN=FECH PE=1 SV=2	3	290.379	298.173	333.948	323.781	336.813	310.707	0.364675	-0.0743702	0.438094
O95684	FGFR1 oncogene partner OS=Homo sapiens GN=FGFR1OP PE=1 SV=1	3	186.478	321.734	225.475	390.993	216.31	340.414	0.341723	-0.369293	0.466326
Q9Y613	FH1/FH2 domain-containing protein 1 OS=Homo sapiens GN=FHOD1 PE=1 SV=3	17	601.636	303.011	358.627	290.096	351.256	312.695	0.377868	0.405036	0.422659
P35555	Fibrillin-1 OS=Homo sapiens GN=FBN1 PE=1 SV=3	24	744.895	365.781	420.697	271.069	351.332	262.565	0.205424	0.791131	0.687348
P35556	Fibrillin-2 OS=Homo sapiens GN=FBN2 PE=1 SV=3	8	518.276	355.063	466.253	263.617	320.208	305.656	0.0760761	0.590756	1.11875
P02675	Fibrinogen beta chain OS=Homo sapiens GN=FGB PE=1 SV=2	1	625.908	365.753	292.26	308.238	272.95	319.545	0.333739	0.511384	0.476594
A0A087WUF6	Fibroblast growth factor OS=Homo sapiens GN=FGF2 PE=1 SV=1	1	1020.63	325.808	636.628	265.203	249.338	311.867	0.194087	1.26281	0.712004
P02751	Fibronectin OS=Homo sapiens GN=FN1 PE=1 SV=4	264	313.999	299.273	332.462	334.292	306.626	320.263	0.7019	-0.0233759	0.153725
Q53EP0	Fibronectin type III domain-containing protein 3B OS=Homo sapiens GN=FNDC3B PE=1 SV=2	25	432.946	463.843	424.065	278.619	282.04	247.99	0.000486713	0.707885	3.31273
Q9Y2H6	Fibronectin type-III domain-containing protein 3A OS=Homo sapiens GN=FNDC3A PE=1 SV=4	13	313.095	275.28	299.094	325.125	346.158	327.288	0.0573243	-0.170168	1.24166
P23142	Fibulin-1 OS=Homo sapiens GN=FBLN1 PE=1 SV=4	8	474.439	341.42	279.208	321.896	258.696	345.183	0.441971	0.242284	0.354606
P20930	Filaggrin OS=Homo sapiens GN=FLG PE=1 SV=3	1	143.857	179.857	204.215	323.804	214.932	542.132	0.192151	-1.03377	0.716357
Q5D862	Filaggrin-2 OS=Homo sapiens GN=FLG2 PE=1 SV=1	2	485.344	327.96	235.111	299.756	329.253	337.004	0.744381	0.118095	0.128204
Q4L180	Filamin A-interacting protein 1-like OS=Homo sapiens GN=FILIP1L PE=1 SV=2	8	223.919	245.53	232.561	415.479	309.759	292.219	0.108357	-0.535405	0.965144
P21333	Filamin-A OS=Homo sapiens GN=FLNA PE=1 SV=4	274	270.823	313.27	282.848	349.735	311.393	301.857	0.174525	-0.151579	0.758143
O75369	Filamin-B OS=Homo sapiens GN=FLNB PE=1 SV=2	320	244.618	308.233	272.327	356.351	308.388	304.337	0.126589	-0.231905	0.897604
Q8WUP2	Filamin-binding LIM protein 1 OS=Homo sapiens GN=FBLIM1 PE=1 SV=2	6	177.648	313.349	279.088	359.721	265.545	332.364	0.28268	-0.314451	0.548704
Q14315	Filamin-C OS=Homo sapiens GN=FLNC PE=1 SV=3	151	253.873	293.138	246.371	378.454	307.248	296.475	0.118404	-0.307967	0.926633
Q8N5W9	Filamin-interacting protein FAM101B OS=Homo sapiens GN=FAM101B PE=1 SV=1	1	285.893	268.181	330.265	318.081	392.343	298.08	0.302126	-0.189544	0.519811
P39748	Flap endonuclease 1 OS=Homo sapiens GN=FEN1 PE=1 SV=1	4	187.254	263.68	394.106	299.998	397.458	308.52	0.487594	-0.251505	0.311942
P30043	Flavin reductase (NADPH) OS=Homo sapiens GN=BLVRB PE=1 SV=3	12	327.768	316.515	396.403	286.804	317.202	338.657	0.337531	0.142721	0.471687
O75955	Flotillin-1 OS=Homo sapiens GN=FLOT1 PE=1 SV=3	23	333.159	352.073	331.972	290.586	320.956	319.362	0.081611	0.127905	1.08825
Q14254	Flotillin-2 OS=Homo sapiens GN=FLOT2 PE=1 SV=2	14	179.573	334.634	251.962	381.086	303.806	266.102	0.338344	-0.311775	0.470642
Q5VW36	Focadhesin OS=Homo sapiens GN=FOCAD PE=1 SV=1	10	269.134	334.757	318.74	322.774	283.6	330.691	0.854896	-0.0223969	0.0680869
S4R400	Focadhesin OS=Homo sapiens GN=FOCAD PE=1 SV=2	6	298.237	324.254	301.358	349.451	279.685	312.602	0.803993	-0.0276696	0.094748
E7ESA6	Focal adhesion kinase 1 OS=Homo sapiens GN=PTK2 PE=1 SV=1	14	239.388	226.617	247.243	363.457	385.186	305.318	0.0347575	-0.563345	1.45895
P41440	Folate transporter 1 OS=Homo sapiens GN=SLC19A1 PE=1 SV=3	2	494.768	309.386	401.418	280.314	303.458	352.58	0.229942	0.364595	0.638382
Q8NFG4	Folliculin OS=Homo sapiens GN=FLCN PE=1 SV=1	6	318.983	316.146	277.107	322.683	297.323	342.395	0.423645	-0.0772304	0.372998
P19883	Follistatin OS=Homo sapiens GN=FST PE=1 SV=2	1	262.345	283.787	480.381	284.949	346.346	325.463	0.77317	0.101526	0.111725
Q6MZW2	Follistatin-related protein 4 OS=Homo sapiens GN=FSTL4 PE=2 SV=3	1	107.573	397.202	213.244	389.55	137.985	352.824	0.663658	-0.294069	0.178056
Q05932	Folylpolyglutamate synthase, mitochondrial OS=Homo sapiens GN=FPGS PE=1 SV=3	2	695.374	348.221	591.197	219.834	257.561	372.232	0.110134	0.944205	0.95808
Q9UPW0	Forkhead box protein J3 OS=Homo sapiens GN=FOXJ3 PE=1 SV=2	1	1263.18	258.849	345.391	234.402	504.769	259.321	0.465673	0.903227	0.331919
P85037	Forkhead box protein K1 OS=Homo sapiens GN=FOXK1 PE=1 SV=1	4	731.574	298.255	366.085	304.517	387.901	260.665	0.388516	0.550534	0.410591
Q01167	Forkhead box protein K2 OS=Homo sapiens GN=FOXK2 PE=1 SV=3	1	1110.8	253.962	327.371	416.827	322.009	200.984	0.458935	0.848386	0.338248
Q96RU3	Formin-binding protein 1 OS=Homo sapiens GN=FNBP1 PE=1 SV=2	1	218.7	374.969	284.321	264.434	306.771	362.883	0.74755	-0.0893548	0.12636
S4R347	Formin-binding protein 1-like OS=Homo sapiens GN=FNBP1L PE=1 SV=1	5	103.755	333.24	203.258	400.207	215.621	331.021	0.300687	-0.564491	0.521885
Q8N3X1	Formin-binding protein 4 OS=Homo sapiens GN=FNBP4 PE=1 SV=3	3	668.472	343.749	506.134	188.26	339.897	371.606	0.148122	0.754892	0.829379
Q96PY5	Formin-like protein 2 OS=Homo sapiens GN=FMNL2 PE=1 SV=3	3	222.34	342.907	337.668	330.466	292.099	305.927	0.851802	-0.0403	0.0696614
Q8IVF7	Formin-like protein 3 OS=Homo sapiens GN=FMNL3 PE=1 SV=3	6	215.802	339.804	251.037	320.089	327.226	315.479	0.293286	-0.255297	0.532708
Q5JXI8	Four and a half LIM domains protein 1 (Fragment) OS=Homo sapiens GN=FHL1 PE=1 SV=1	7	181.565	300.642	263.706	354.979	306.124	319.455	0.14363	-0.394597	0.842754
A0A0A0MSG2	Four and a half LIM domains protein 2 OS=Homo sapiens GN=FHL2 PE=1 SV=1	22	246.005	242.792	200.615	427.754	309.162	286.946	0.113814	-0.570584	0.943806
Q13643	Four and a half LIM domains protein 3 OS=Homo sapiens GN=FHL3 PE=1 SV=4	1	694.166	305.818	446.29	300.295	297.883	313.133	0.256703	0.666325	0.590569
Q86VR8	Four-jointed box protein 1 OS=Homo sapiens GN=FJX1 PE=2 SV=1	1	683.46	210.779	315.082	375.276	438.422	219.116	0.735258	0.227616	0.13356
G3V0J0	Fragile X mental retardation 1, isoform CRA_e OS=Homo sapiens GN=FMR1 PE=1 SV=1	6	237.615	313.096	301.017	239.465	448.357	323.501	0.482037	-0.247777	0.31692
Q06787	Fragile X mental retardation protein 1 OS=Homo sapiens GN=FMR1 PE=1 SV=1	6	237.615	313.096	301.017	239.465	448.357	323.501	0.482037	-0.247777	0.31692
P51114	Fragile X mental retardation syndrome-related protein 1 OS=Homo sapiens GN=FXR1 PE=1 SV=3	26	302.894	297.571	296.996	369.628	343.216	259.325	0.532166	-0.115356	0.273953
P51116	Fragile X mental retardation syndrome-related protein 2 OS=Homo sapiens GN=FXR2 PE=1 SV=2	10	226.283	326.954	282.409	329.677	292.272	333.217	0.307051	-0.19286	0.512789
Q01543	Friend leukemia integration 1 transcription factor OS=Homo sapiens GN=FLI1 PE=1 SV=1	4	232.198	388.756	282.217	332.751	173.54	375.35	0.930398	0.0348085	0.0313314
Q9ULV1	Frizzled-4 OS=Homo sapiens GN=FZD4 PE=1 SV=2	1	410.342	459.405	450.956	312.03	253.215	228.355	0.00681342	0.734823	2.16663
P09467	Fructose-1,6-bisphosphatase 1 OS=Homo sapiens GN=FBP1 PE=1 SV=5	1	151.705	337.512	189.181	377.11	230.308	344.888	0.277851	-0.489294	0.556188
Q9NQ88	Fructose-2,6-bisphosphatase TIGAR OS=Homo sapiens GN=TIGAR PE=1 SV=1	6	329.318	312.669	459.395	279.908	258.828	380.353	0.368238	0.261039	0.433872
P09972	Fructose-bisphosphate aldolase C OS=Homo sapiens GN=ALDOC PE=1 SV=2	8	1024.17	297.237	618.927	211.636	359.882	315.376	0.233825	1.12947	0.631109
J3KPS3	Fructose-bisphosphate aldolase OS=Homo sapiens GN=ALDOA PE=1 SV=1	94	393.361	301.58	334.958	326.045	325.442	308.417	0.478051	0.10154	0.320526
P07954	Fumarate hydratase, mitochondrial OS=Homo sapiens GN=FH PE=1 SV=3	26	313.447	243.607	238.728	388.315	400.277	247.93	0.239991	-0.381304	0.619805
P16930	Fumarylacetoacetase OS=Homo sapiens GN=FAH PE=1 SV=2	4	201.042	292.035	271.509	363.349	319.682	302.194	0.10025	-0.365776	0.998917
Q96GK7	Fumarylacetoacetate hydrolase domain-containing protein 2A OS=Homo sapiens GN=FAHD2A PE=1 SV=1	7	201.088	293.666	280.962	321.827	321.042	347.692	0.122171	-0.352717	0.91303
Q6P2I3	Fumarylacetoacetate hydrolase domain-containing protein 2B OS=Homo sapiens GN=FAHD2B PE=1 SV=1	6	197.231	287.908	295.064	313.116	323.703	357.241	0.138654	-0.349484	0.858068
Q9BQS8	FYVE and coiled-coil domain-containing protein 1 OS=Homo sapiens GN=FYCO1 PE=1 SV=3	8	458.5	373.534	407.021	286.311	282.319	312.348	0.0280986	0.492061	1.55131
F8VWL3	FYVE, RhoGEF and PH domain-containing protein 4 OS=Homo sapiens GN=FGD4 PE=1 SV=1	7	303.631	347.262	297.048	327.306	280.288	321.675	0.787918	0.0286997	0.103519
Q6ZNL6	FYVE, RhoGEF and PH domain-containing protein 5 OS=Homo sapiens GN=FGD5 PE=1 SV=3	5	226.94	368.654	302.207	357.605	254.912	291.32	0.970457	-0.00966749	0.0130238
Q6ZV73	FYVE, RhoGEF and PH domain-containing protein 6 OS=Homo sapiens GN=FGD6 PE=1 SV=2	1	1066.24	281.897	457.256	231.209	362.077	341.072	0.345886	0.950264	0.461067
Q92917	G patch domain and KOW motifs-containing protein OS=Homo sapiens GN=GPKOW PE=1 SV=2	3	159.835	286.412	258.612	387.252	314.814	287.121	0.127498	-0.488909	0.894496
Q9BRR8	G patch domain-containing protein 1 OS=Homo sapiens GN=GPATCH1 PE=1 SV=1	1	173.157	277.468	118.218	358.858	317.439	361.678	0.0680217	-0.867669	1.16735
A0A0A0MSF9	G patch domain-containing protein 11 OS=Homo sapiens GN=GPATCH11 PE=1 SV=1	2	283.653	323.266	270.467	329.946	319.783	313.746	0.206022	-0.135036	0.686085
Q5T3I0	G patch domain-containing protein 4 OS=Homo sapiens GN=GPATCH4 PE=1 SV=2	2	142.069	292.338	260.933	324.11	402.325	289.54	0.138823	-0.547073	0.857538
Q9UKJ3	G patch domain-containing protein 8 OS=Homo sapiens GN=GPATCH8 PE=1 SV=2	1	262.881	347.216	246.784	284.95	345.153	336.411	0.383146	-0.173694	0.416636
P43250	G protein-coupled receptor kinase 6 OS=Homo sapiens GN=GRK6 PE=1 SV=2	2	613.108	311.636	542.077	254.952	336.309	312.766	0.168586	0.698256	0.773178
Q13569	G/T mismatch-specific thymine DNA glycosylase OS=Homo sapiens GN=TDG PE=1 SV=2	2	272.682	314.292	244.695	270.164	348.658	377.38	0.233825	-0.260428	0.63111
P14635	G2/mitotic-specific cyclin-B1 OS=Homo sapiens GN=CCNB1 PE=1 SV=1	2	194.009	323.9	214.492	365.04	308.168	299.293	0.175971	-0.409065	0.75456
Q06546	GA-binding protein alpha chain OS=Homo sapiens GN=GABPA PE=1 SV=1	4	296.628	292.997	307.727	338.986	332.199	306.411	0.097913	-0.123564	1.00916
Q06547	GA-binding protein subunit beta-1 OS=Homo sapiens GN=GABPB1 PE=1 SV=2	1	336.684	390.5	379.406	316.789	309.35	254.349	0.0440746	0.329747	1.35581
P51570	Galactokinase OS=Homo sapiens GN=GALK1 PE=1 SV=1	3	1071.09	347.059	623.778	218.454	310.65	303.409	0.194097	1.29438	0.71198
O94766	Galactosylgalactosylxylosylprotein 3-beta-glucuronosyltransferase 3 OS=Homo sapiens GN=B3GAT3 PE=1 SV=2	2	1211.61	334.103	517.878	237.371	332.741	292.443	0.272106	1.25846	0.565262
F6V2D4	Galectin OS=Homo sapiens GN=LGALS8 PE=1 SV=1	2	288.567	325.189	267.121	339.973	298.594	317.574	0.300013	-0.118284	0.52286
P09382	Galectin-1 OS=Homo sapiens GN=LGALS1 PE=1 SV=2	43	201.848	285.183	233.004	425.453	246.75	300.341	0.250186	-0.433696	0.601737
P17931	Galectin-3 OS=Homo sapiens GN=LGALS3 PE=1 SV=5	3	168.085	354.112	227.531	350.748	267.369	323.494	0.371054	-0.328764	0.430563
Q3B8N2	Galectin-9B OS=Homo sapiens GN=LGALS9B PE=1 SV=3	1	147.492	189.353	353.081	371.48	374.673	311.208	0.181933	-0.615954	0.74009
Q9H3C7	Gametogenetin-binding protein 2 OS=Homo sapiens GN=GGNBP2 PE=1 SV=1	1	111.434	332.678	197.576	364.043	418.158	214.786	0.252335	-0.635705	0.598022
Q9UEY8	Gamma-adducin OS=Homo sapiens GN=ADD3 PE=1 SV=1	2	323.421	374.414	297.976	282.143	331.524	312.859	0.443533	0.10404	0.353074
Q9H0R8	Gamma-aminobutyric acid receptor-associated protein-like 1 OS=Homo sapiens GN=GABARAPL1 PE=1 SV=1	2	198.298	265.76	202.437	337.854	374.759	327.641	0.0126192	-0.642269	1.89897
P60520	Gamma-aminobutyric acid receptor-associated protein-like 2 OS=Homo sapiens GN=GABARAPL2 PE=1 SV=1	4	315.607	262.337	234.994	325.986	426.655	288.507	0.202644	-0.356959	0.693267
P09104	Gamma-enolase OS=Homo sapiens GN=ENO2 PE=1 SV=3	5	293.58	296.966	387.755	338.789	347.619	270.899	0.867532	0.031298	0.0617144
Q92820	Gamma-glutamyl hydrolase OS=Homo sapiens GN=GGH PE=1 SV=2	3	435.527	323.109	333.534	301.785	205.865	414.28	0.473103	0.244468	0.325044
O75223	Gamma-glutamylcyclotransferase OS=Homo sapiens GN=GGCT PE=1 SV=1	3	351.657	250.328	340.823	325.185	381.05	306.173	0.589319	-0.102756	0.22965
Q16666	Gamma-interferon-inducible protein 16 OS=Homo sapiens GN=IFI16 PE=1 SV=3	22	372.957	273.627	262.688	330.201	338.65	334.451	0.465973	-0.141974	0.331639
Q99747	Gamma-soluble NSF attachment protein OS=Homo sapiens GN=NAPG PE=1 SV=1	5	214.634	302.81	273.024	346.445	328.901	305.713	0.118225	-0.311632	0.927292
Q9NUQ3	Gamma-taxilin OS=Homo sapiens GN=TXLNG PE=1 SV=2	4	136.886	334.506	255.741	283.294	313.547	378.26	0.289242	-0.42333	0.538739
Q9BSJ2	Gamma-tubulin complex component 2 OS=Homo sapiens GN=TUBGCP2 PE=1 SV=2	11	249.22	330.368	283.817	310.594	343.71	311.003	0.286547	-0.160952	0.542804
Q96CW5	Gamma-tubulin complex component 3 OS=Homo sapiens GN=TUBGCP3 PE=1 SV=2	5	274.396	317.44	349.271	300.044	344.669	315.012	0.821103	-0.0282604	0.0856024
A0A087X1Z1	Gamma-tubulin complex component 5 OS=Homo sapiens GN=TUBGCP5 PE=1 SV=1	1	364.559	319.255	289.093	366.466	282.306	293.316	0.780137	0.0464382	0.107829
Q96RT7	Gamma-tubulin complex component 6 OS=Homo sapiens GN=TUBGCP6 PE=1 SV=3	2	691.282	289.473	291.113	272.411	450.435	278.014	0.583431	0.345709	0.23401
Q8TB36	Ganglioside-induced differentiation-associated protein 1 OS=Homo sapiens GN=GDAP1 PE=1 SV=3	1	697.719	292.665	419.825	264.432	359.731	324.165	0.325945	0.572452	0.486855
H0Y6A7	Ganglioside-induced differentiation-associated protein 1-like 1 (Fragment) OS=Homo sapiens GN=GDAP1L1 PE=1 SV=1	1	216.541	291.682	336.968	344.166	267.814	349.438	0.431123	-0.185887	0.365399
Q9NXN4	Ganglioside-induced differentiation-associated protein 2 OS=Homo sapiens GN=GDAP2 PE=1 SV=1	1	250.423	324.44	376.658	306.751	292.612	337.207	0.90765	0.0228488	0.0420814
P17302	Gap junction alpha-1 protein OS=Homo sapiens GN=GJA1 PE=1 SV=2	5	1029.44	336.527	482.555	227.783	338.976	316.278	0.264968	1.06583	0.576807
G3V1A6	Gasdermin domain containing 1, isoform CRA_d OS=Homo sapiens GN=GSDMD PE=1 SV=1	7	380.331	349.27	350.649	265.77	354.727	317.302	0.198816	0.204015	0.701549
A6NHX0	GATS-like protein 2 OS=Homo sapiens GN=GATSL2 PE=2 SV=3	3	388.908	292.92	290.537	289.277	341.195	358.816	0.891865	-0.0248902	0.0497006
D4PHA4	GC-rich promoter binding protein 1, isoform CRA_c OS=Homo sapiens GN=GPBP1 PE=1 SV=1	1	276.366	348.686	266.88	318.994	313.618	313.279	0.558585	-0.0847387	0.25291
R4GMU1	GDH/6PGL endoplasmic bifunctional protein OS=Homo sapiens GN=H6PD PE=1 SV=1	4	716.474	289.867	434.339	284.411	345.348	308.882	0.312606	0.618104	0.505002
Q9H116	GDNF-inducible zinc finger protein 1 OS=Homo sapiens GN=GZF1 PE=1 SV=1	1	429.673	399.975	329.234	296.013	330.035	263.3	0.0749134	0.381913	1.12544
Q6ZNW5	GDP-D-glucose phosphorylase 1 OS=Homo sapiens GN=GDPGP1 PE=1 SV=2	1	933.394	309.981	654.235	255.834	376.962	234.177	0.191649	1.13013	0.717493
Q9H488	GDP-fucose protein O-fucosyltransferase 1 OS=Homo sapiens GN=POFUT1 PE=1 SV=1	3	56.0663	376.756	376.614	309.588	234.17	350.011	0.821931	-0.142985	0.0851648
Q9Y2G5	GDP-fucose protein O-fucosyltransferase 2 OS=Homo sapiens GN=POFUT2 PE=1 SV=3	1	211.446	275.602	255.316	366.957	360.156	282.032	0.0623525	-0.442936	1.20515
Q13630	GDP-L-fucose synthase OS=Homo sapiens GN=TSTA3 PE=1 SV=1	2	1167.64	265.562	391.285	256.464	458.968	257.363	0.421692	0.907279	0.375005
Q2TAA5	GDP-Man:Man(3)GlcNAc(2)-PP-Dol alpha-1,2-mannosyltransferase OS=Homo sapiens GN=ALG11 PE=1 SV=2	2	173.465	349.783	309.57	299.799	329.094	318.062	0.551155	-0.185294	0.258727
O60547	GDP-mannose 4,6 dehydratase OS=Homo sapiens GN=GMDS PE=1 SV=1	2	181.604	288.07	157.707	378.729	287.287	342.745	0.0663703	-0.685171	1.17803
P06396	Gelsolin OS=Homo sapiens GN=GSN PE=1 SV=1	28	315.815	323.207	332.089	308.88	324.652	317.86	0.372903	0.0295967	0.428404
P57678	Gem-associated protein 4 OS=Homo sapiens GN=GEMIN4 PE=1 SV=2	6	426.277	380.783	413.801	257.548	318.801	312.439	0.0124451	0.457987	1.905
Q8TEQ6	Gem-associated protein 5 OS=Homo sapiens GN=GEMIN5 PE=1 SV=3	17	235.33	331.864	241.626	361.029	311.344	286.131	0.268391	-0.244968	0.571232
Q7Z6J2	General receptor for phosphoinositides 1-associated scaffold protein OS=Homo sapiens GN=GRASP PE=1 SV=1	1	773.673	373.913	637.514	230.684	254.769	324.95	0.102161	1.13929	0.990716
Q12789	General transcription factor 3C polypeptide 1 OS=Homo sapiens GN=GTF3C1 PE=1 SV=4	8	405.761	341.162	256.176	309.306	316.809	323.983	0.723447	0.0783158	0.140593
Q9Y5Q9	General transcription factor 3C polypeptide 3 OS=Homo sapiens GN=GTF3C3 PE=1 SV=1	4	478.601	342.955	416.499	260.386	336.806	320.782	0.0943834	0.43155	1.0251
Q9UKN8	General transcription factor 3C polypeptide 4 OS=Homo sapiens GN=GTF3C4 PE=1 SV=2	4	808.582	330.343	516.236	269.924	341.472	271.66	0.20297	0.906395	0.692569
Q9Y5Q8	General transcription factor 3C polypeptide 5 OS=Homo sapiens GN=GTF3C5 PE=1 SV=2	4	422.538	305.845	450.58	290.591	311.511	327.882	0.196901	0.342241	0.705752
P35269	General transcription factor IIF subunit 1 OS=Homo sapiens GN=GTF2F1 PE=1 SV=2	3	122.076	306.491	140.298	384.755	305.658	314.07	0.11688	-0.820296	0.932261
P13984	General transcription factor IIF subunit 2 OS=Homo sapiens GN=GTF2F2 PE=1 SV=2	1	210.079	288.363	196.14	367.292	332.406	308.969	0.04642	-0.538234	1.33329
P32780	General transcription factor IIH subunit 1 OS=Homo sapiens GN=GTF2H1 PE=1 SV=1	2	123.091	363.57	288.593	328.189	202.829	381.689	0.634558	-0.235483	0.197529
Q13888	General transcription factor IIH subunit 2 OS=Homo sapiens GN=GTF2H2 PE=1 SV=1	2	267.728	317.536	323.113	309.332	322.45	328.475	0.433652	-0.080132	0.362858
Q13889	General transcription factor IIH subunit 3 OS=Homo sapiens GN=GTF2H3 PE=1 SV=2	2	340.324	372.165	274.415	343.633	219.445	334.632	0.581799	0.136658	0.235227
Q92759	General transcription factor IIH subunit 4 OS=Homo sapiens GN=GTF2H4 PE=2 SV=1	1	276.221	346.746	257.152	318.533	309.687	320.997	0.487582	-0.109037	0.311952
P78347	General transcription factor II-I OS=Homo sapiens GN=GTF2I PE=1 SV=2	17	210.945	319.172	279.798	343.973	315.337	305.139	0.239935	-0.251934	0.619907
O60763	General vesicular transport factor p115 OS=Homo sapiens GN=USO1 PE=1 SV=2	33	428.117	357.215	320.58	310.205	312.231	296.2	0.183847	0.267671	0.735544
F5H039	Gephyrin OS=Homo sapiens GN=GPHN PE=1 SV=1	3	1129.2	247.285	470.244	271.19	401.813	281.352	0.377955	0.952375	0.42256
O95749	Geranylgeranyl pyrophosphate synthase OS=Homo sapiens GN=GGPS1 PE=1 SV=1	3	188.809	253.425	240.854	364.519	373.403	296.797	0.021365	-0.599094	1.6703
P53609	Geranylgeranyl transferase type-1 subunit beta OS=Homo sapiens GN=PGGT1B PE=1 SV=2	4	365.348	354.829	345.992	295.411	317.547	308.704	0.00511793	0.210127	2.29091
Q92696	Geranylgeranyl transferase type-2 subunit alpha OS=Homo sapiens GN=RABGGTA PE=1 SV=2	9	397.381	301.463	340.232	309.628	358.551	300.418	0.524177	0.101333	0.280522
P53611	Geranylgeranyl transferase type-2 subunit beta OS=Homo sapiens GN=RABGGTB PE=1 SV=2	4	271.005	330.712	279.531	278.712	318.97	368.971	0.429885	-0.13345	0.366648
O60318	Germinal-center associated nuclear protein OS=Homo sapiens GN=MCM3AP PE=1 SV=2	1	129.755	295.24	319.607	291.035	288.696	403.575	0.333542	-0.40117	0.476849
Q8N2G8	GH3 domain-containing protein OS=Homo sapiens GN=GHDC PE=1 SV=2	1	374.02	362.814	409.652	300.426	309.799	285.747	0.0139628	0.355692	1.85503
Q9H2C0	Gigaxonin OS=Homo sapiens GN=GAN PE=1 SV=1	2	733.997	277.427	456.765	239.496	334.578	374.928	0.32165	0.629555	0.492617
Q3V6T2	Girdin OS=Homo sapiens GN=CCDC88A PE=1 SV=2	5	214.261	315.082	308.177	315.112	336.676	318.835	0.304329	-0.212788	0.516656
G3V4P8	Glia maturation factor beta (Fragment) OS=Homo sapiens GN=GMFB PE=1 SV=1	2	281.354	220.939	350.928	283.803	455.142	321.583	0.347342	-0.313791	0.459243
P07093	Glia-derived nexin OS=Homo sapiens GN=SERPINE2 PE=1 SV=1	1	237.486	322.121	1023.24	224.735	274.302	288.008	0.398355	1.00801	0.39973
P48060	Glioma pathogenesis-related protein 1 OS=Homo sapiens GN=GLIPR1 PE=1 SV=3	2	645.991	271.099	537.048	268.172	383.837	290.172	0.261441	0.626087	0.582626
Q9NZM4	Glioma tumor suppressor candidate region gene 1 protein OS=Homo sapiens GN=GLTSCR1 PE=1 SV=2	1	293.703	366.009	557.622	171.718	330.495	389.132	0.349049	0.449671	0.457113
Q9NZM5	Glioma tumor suppressor candidate region gene 2 protein OS=Homo sapiens GN=GLTSCR2 PE=1 SV=2	1	413.714	350.991	316.565	287.329	400.096	260.552	0.442449	0.189804	0.354137
A0A0D9SG94	GLIPR1-like protein 1 OS=Homo sapiens GN=GLIPR1L1 PE=4 SV=1	1	334.657	285.098	524.355	281.887	366.677	296.675	0.46607	0.275476	0.331549
Q92990	Glomulin OS=Homo sapiens GN=GLMN PE=1 SV=2	2	364.517	317.557	362.792	388.477	237.626	284.74	0.426486	0.198042	0.370095
Q96EK6	Glucosamine 6-phosphate N-acetyltransferase OS=Homo sapiens GN=GNPNAT1 PE=1 SV=1	3	330.345	201.564	310.084	330	326.106	391.512	0.225849	-0.315233	0.646182
P46926	Glucosamine-6-phosphate isomerase 1 OS=Homo sapiens GN=GNPDA1 PE=1 SV=1	21	366.732	306.982	398.323	266.718	388.266	311.162	0.474961	0.150041	0.323342
Q8TDQ7	Glucosamine-6-phosphate isomerase 2 OS=Homo sapiens GN=GNPDA2 PE=1 SV=1	17	371.703	294.158	428.526	265.646	369.808	329.24	0.433244	0.18198	0.363267
Q6PCE3	Glucose 1,6-bisphosphate synthase OS=Homo sapiens GN=PGM2L1 PE=1 SV=3	4	167.004	299.429	267.632	346.097	320.231	319.712	0.164913	-0.425737	0.782746
Q9BUM1	Glucose-6-phosphatase 3 OS=Homo sapiens GN=G6PC3 PE=1 SV=2	2	313.822	372.787	126.839	361.572	297.432	289.503	0.612017	-0.221608	0.213236
P11413	Glucose-6-phosphate 1-dehydrogenase OS=Homo sapiens GN=G6PD PE=1 SV=4	29	345.973	293.541	327.501	332.478	319.26	316.396	0.983341	-0.00166738	0.00729602
A0A0A0MTS2	Glucose-6-phosphate isomerase (Fragment) OS=Homo sapiens GN=GPI PE=1 SV=1	56	217.101	298.736	271.283	403.579	292.776	268.835	0.298652	-0.29423	0.524834
Q9NXC2	Glucose-fructose oxidoreductase domain-containing protein 1 OS=Homo sapiens GN=GFOD1 PE=1 SV=1	1	413.223	362.399	413.728	278.061	285.493	329.336	0.0134816	0.413621	1.87026
Q9NWU2	Glucose-induced degradation protein 8 homolog OS=Homo sapiens GN=GID8 PE=1 SV=1	3	488.399	315.035	308.989	253.15	358.609	361.096	0.543098	0.19341	0.265122
K7ELL7	Glucosidase 2 subunit beta OS=Homo sapiens GN=PRKCSH PE=1 SV=1	10	152.539	336.275	153.638	405.664	224.153	325.247	0.266807	-0.572007	0.573802
Q4G148	Glucoside xylosyltransferase 1 OS=Homo sapiens GN=GXYLT1 PE=1 SV=2	1	745.11	217.705	391.066	355.717	311.864	315.416	0.509588	0.461842	0.292781
A0A0G2JLB3	Glucosylceramidase OS=Homo sapiens GN=GBA PE=1 SV=1	8	394.72	351.126	415.977	275.013	291.569	337.481	0.0324026	0.361895	1.48942
P00367	Glutamate dehydrogenase 1, mitochondrial OS=Homo sapiens GN=GLUD1 PE=1 SV=2	26	345.64	297.01	351.552	321.842	321.126	318.919	0.596806	0.0476713	0.224167
P48506	Glutamate--cysteine ligase catalytic subunit OS=Homo sapiens GN=GCLC PE=1 SV=2	5	211.486	271.637	230.621	387.871	306.296	309.091	0.047493	-0.491216	1.32337
P48507	Glutamate--cysteine ligase regulatory subunit OS=Homo sapiens GN=GCLM PE=1 SV=1	6	318.252	339.425	343.17	335.852	291.543	295.883	0.203356	0.116384	0.691742
Q9BQ67	Glutamate-rich WD repeat-containing protein 1 OS=Homo sapiens GN=GRWD1 PE=1 SV=1	6	448.299	303.388	345.207	321.918	311.892	317.144	0.375823	0.205978	0.425017
O94925	Glutaminase kidney isoform, mitochondrial OS=Homo sapiens GN=GLS PE=1 SV=1	15	318.631	322.606	331.457	350.462	301.57	286.384	0.616849	0.0517583	0.209821
P15104	Glutamine synthetase OS=Homo sapiens GN=GLUL PE=1 SV=4	1	719.927	330.252	477.656	174.587	416.287	342.311	0.226528	0.711254	0.644879
Q6IA69	Glutamine-dependent NAD(+) synthetase OS=Homo sapiens GN=NADSYN1 PE=1 SV=3	3	395.502	342.033	562.892	254.469	301.896	323.585	0.161152	0.563493	0.792765
Q06210	Glutamine--fructose-6-phosphate aminotransferase [isomerizing] 1 OS=Homo sapiens GN=GFPT1 PE=1 SV=3	30	458.715	350.117	396.958	273.406	328.001	312.511	0.0709191	0.399842	1.14924
O94808	Glutamine--fructose-6-phosphate aminotransferase [isomerizing] 2 OS=Homo sapiens GN=GFPT2 PE=1 SV=3	4	523.889	370.927	528.954	277.921	312.78	265.42	0.0587753	0.733831	1.23081
Q2TAL8	Glutamine-rich protein 1 OS=Homo sapiens GN=QRICH1 PE=1 SV=1	3	281.502	383.807	403.741	145.092	428.093	369.672	0.688095	0.181217	0.162351
P47897	Glutamine--tRNA ligase OS=Homo sapiens GN=QARS PE=1 SV=1	26	610.122	315.797	378.332	292.503	343.897	300.087	0.303233	0.47789	0.518224
Q9H0R6	Glutamyl-tRNA(Gln) amidotransferase subunit A, mitochondrial OS=Homo sapiens GN=QRSL1 PE=1 SV=2	1	92.0345	335.897	282.635	342.158	305.15	308.153	0.385168	-0.427229	0.414349
O75879	Glutamyl-tRNA(Gln) amidotransferase subunit B, mitochondrial OS=Homo sapiens GN=GATB PE=1 SV=1	1	631.304	332.008	404.076	294.983	355.74	267.142	0.233774	0.575069	0.631205
P35754	Glutaredoxin-1 OS=Homo sapiens GN=GLRX PE=1 SV=2	1	275.441	332.657	380.578	317.225	316.492	296.641	0.591001	0.0877132	0.228412
O76003	Glutaredoxin-3 OS=Homo sapiens GN=GLRX3 PE=1 SV=2	12	246.171	275.493	273.378	288.387	384.797	351.083	0.101844	-0.365489	0.992063
Q86SX6	Glutaredoxin-related protein 5, mitochondrial OS=Homo sapiens GN=GLRX5 PE=1 SV=2	1	84.283	239.417	252.995	412.604	316.844	297.32	0.0918348	-0.832229	1.03699
Q92947	Glutaryl-CoA dehydrogenase, mitochondrial OS=Homo sapiens GN=GCDH PE=1 SV=1	5	713.839	311.144	406.332	295.495	336.916	292.791	0.298823	0.629502	0.524586
P07203	Glutathione peroxidase 1 OS=Homo sapiens GN=GPX1 PE=1 SV=4	12	394.302	272.036	297.819	358.199	250.849	361.628	0.968689	-0.00972185	0.0138155
P22352	Glutathione peroxidase 3 OS=Homo sapiens GN=GPX3 PE=1 SV=2	3	1199.69	309.324	562.014	229.016	384.46	270.133	0.272076	1.22887	0.56531
Q96SL4	Glutathione peroxidase 7 OS=Homo sapiens GN=GPX7 PE=1 SV=1	1	213.298	401.73	282.136	335.395	249.414	302.516	0.9604	0.0159073	0.0175478
A0A087WT12	Glutathione peroxidase OS=Homo sapiens GN=GPX4 PE=1 SV=1	9	157.157	306.333	253.4	360.551	268.127	342.524	0.190305	-0.43802	0.720551
P00390	Glutathione reductase, mitochondrial OS=Homo sapiens GN=GSR PE=1 SV=2	13	318.016	302.027	289.231	314.403	335.361	330.129	0.0921447	-0.107907	1.03553
P08263	Glutathione S-transferase A1 OS=Homo sapiens GN=GSTA1 PE=1 SV=3	3	179.407	297.072	224.84	357.653	271.4	356.788	0.102979	-0.491282	0.987251
O15217	Glutathione S-transferase A4 OS=Homo sapiens GN=GSTA4 PE=1 SV=1	1	183.863	416.514	303.048	232.191	329.017	348.683	0.979179	-0.0102894	0.00913795
Q9Y2Q3	Glutathione S-transferase kappa 1 OS=Homo sapiens GN=GSTK1 PE=1 SV=3	7	484.216	239.454	244.577	263.116	588.435	241.862	0.779197	-0.175393	0.108353
E7EWW9	Glutathione S-transferase Mu 1 OS=Homo sapiens GN=GSTM1 PE=1 SV=1	5	103.467	293.274	250.994	282.722	375.768	364.783	0.148749	-0.659714	0.827546
P21266	Glutathione S-transferase Mu 3 OS=Homo sapiens GN=GSTM3 PE=1 SV=3	9	192.08	315.788	265.048	329.666	311.999	332.607	0.199423	-0.334013	0.700224
P78417	Glutathione S-transferase omega-1 OS=Homo sapiens GN=GSTO1 PE=1 SV=2	9	108.989	290.9	231.347	356.526	335.522	314.085	0.138662	-0.672571	0.858044
P09211	Glutathione S-transferase P OS=Homo sapiens GN=GSTP1 PE=1 SV=2	40	216.452	291.949	279.557	347.635	298.384	335.364	0.0922356	-0.316697	1.0351
P30711	Glutathione S-transferase theta-1 OS=Homo sapiens GN=GSTT1 PE=1 SV=4	1	62.6521	272.112	207.524	247.757	367.792	443.503	0.110575	-0.965642	0.956343
P48637	Glutathione synthetase OS=Homo sapiens GN=GSS PE=1 SV=1	4	368.122	292.908	353.006	290.583	343.809	340.3	0.673074	0.0570912	0.171937
P04406	Glyceraldehyde-3-phosphate dehydrogenase OS=Homo sapiens GN=GAPDH PE=1 SV=3	186	239.822	278.065	250.53	378.368	313.795	302.908	0.0660829	-0.372911	1.17991
P32189	Glycerol kinase OS=Homo sapiens GN=GK PE=1 SV=3	4	358.643	337.056	319.666	306.815	369.881	274.237	0.535498	0.0945836	0.271242
Q53EU6	Glycerol-3-phosphate acyltransferase 3 OS=Homo sapiens GN=AGPAT9 PE=1 SV=2	1	166.642	377.651	568.679	236.987	344	294.346	0.570035	0.346514	0.244098
Q86UL3	Glycerol-3-phosphate acyltransferase 4 OS=Homo sapiens GN=AGPAT6 PE=1 SV=1	1	210.739	373.13	232.608	230.484	322.675	406.453	0.543305	-0.233037	0.264956
P21695	Glycerol-3-phosphate dehydrogenase [NAD(+)], cytoplasmic OS=Homo sapiens GN=GPD1 PE=1 SV=4	1	1325.07	328.05	436.658	245.526	300.359	327.694	0.32769	1.25834	0.484537
Q8N335	Glycerol-3-phosphate dehydrogenase 1-like protein OS=Homo sapiens GN=GPD1L PE=1 SV=1	2	316.368	337.87	319.22	306.755	377.623	269.942	0.860368	0.0286457	0.0653156
P43304	Glycerol-3-phosphate dehydrogenase, mitochondrial OS=Homo sapiens GN=GPD2 PE=1 SV=3	18	398.811	383.922	409.105	278.129	259.83	334.791	0.0322749	0.44955	1.49114
Q9NZC3	Glycerophosphodiester phosphodiesterase 1 OS=Homo sapiens GN=GDE1 PE=1 SV=1	1	178.231	324.07	232.301	356.943	312.804	301.576	0.196656	-0.402991	0.706293
Q8N9F7	Glycerophosphodiester phosphodiesterase domain-containing protein 1 OS=Homo sapiens GN=GDPD1 PE=1 SV=2	1	189.575	352.218	343.837	304.252	197.901	405.704	0.930702	-0.0357613	0.0311892
P23434	Glycine cleavage system H protein, mitochondrial OS=Homo sapiens GN=GCSH PE=1 SV=2	2	216.158	356.791	183.885	375.468	200.756	353.1	0.493389	-0.296206	0.306811
P41250	Glycine--tRNA ligase OS=Homo sapiens GN=GARS PE=1 SV=3	22	305.598	293.245	299.884	328.115	348.975	307.519	0.129739	-0.131667	0.886931
P13807	Glycogen [starch] synthase, muscle OS=Homo sapiens GN=GYS1 PE=1 SV=2	12	402.669	285.865	240.69	346.717	375.43	279.504	0.693534	-0.10828	0.158933
P35573	Glycogen debranching enzyme OS=Homo sapiens GN=AGL PE=1 SV=3	10	411.982	287.434	350.485	334.249	321.071	308.074	0.508911	0.124055	0.293358
P11216	Glycogen phosphorylase, brain form OS=Homo sapiens GN=PYGB PE=1 SV=5	30	366.006	297.107	312.005	360.041	298.063	299.98	0.855257	0.025425	0.0679032
P06737	Glycogen phosphorylase, liver form OS=Homo sapiens GN=PYGL PE=1 SV=4	21	306.399	328.474	265.538	327.05	311.631	319.672	0.405963	-0.0899729	0.391514
P11217	Glycogen phosphorylase, muscle form OS=Homo sapiens GN=PYGM PE=1 SV=6	7	308.397	305.964	342.257	292.612	325.413	348.305	0.879749	-0.0145719	0.0556412
P49840	Glycogen synthase kinase-3 alpha OS=Homo sapiens GN=GSK3A PE=1 SV=2	8	351.201	265.026	308.315	368.325	364.743	263.738	0.60271	-0.108574	0.219892
P49841	Glycogen synthase kinase-3 beta OS=Homo sapiens GN=GSK3B PE=1 SV=2	7	302.084	249.739	275.594	355.029	418.854	259.792	0.272194	-0.321095	0.565122
P46976	Glycogenin-1 OS=Homo sapiens GN=GYG1 PE=1 SV=4	4	303.796	346.689	350.106	298.568	297.271	329.785	0.250882	0.112353	0.60053
Q5SRI9	Glycoprotein endo-alpha-1,2-mannosidase OS=Homo sapiens GN=MANEA PE=1 SV=1	1	685.329	417.258	366.69	197.244	352.561	327.682	0.173959	0.743656	0.759553
O43292	Glycosylphosphatidylinositol anchor attachment 1 protein OS=Homo sapiens GN=GPAA1 PE=1 SV=3	2	449.317	350.92	331.385	271.018	302.745	352.232	0.201696	0.289317	0.695303
Q68CQ7	Glycosyltransferase 8 domain-containing protein 1 OS=Homo sapiens GN=GLT8D1 PE=1 SV=2	2	293.228	343.693	501.577	279.861	372.66	256.451	0.362845	0.324825	0.440278
P30419	Glycylpeptide N-tetradecanoyltransferase 1 OS=Homo sapiens GN=NMT1 PE=1 SV=2	9	386.725	292.07	357.589	331.634	300.512	323.566	0.442963	0.116912	0.353632
O60551	Glycylpeptide N-tetradecanoyltransferase 2 OS=Homo sapiens GN=NMT2 PE=1 SV=1	7	161.327	323.305	310.552	327.079	287.309	339.56	0.418898	-0.262622	0.377891
F6TLX2	Glyoxalase domain-containing protein 4 OS=Homo sapiens GN=GLOD4 PE=1 SV=1	7	237.754	318.066	307.746	383.484	224.42	322.015	0.702374	-0.106798	0.153432
Q9UBQ7	Glyoxylate reductase/hydroxypyruvate reductase OS=Homo sapiens GN=GRHPR PE=1 SV=1	5	313.995	308.885	332.704	350.932	307.24	292.009	0.931473	0.00818136	0.0308298
P36959	GMP reductase 1 OS=Homo sapiens GN=GMPR PE=1 SV=1	5	166.393	306.864	240.399	304.081	316.672	374.607	0.132203	-0.479991	0.878757
H0YNJ6	GMP reductase OS=Homo sapiens GN=GMPR2 PE=1 SV=1	8	363.079	302.809	367.086	284.876	349.251	331.765	0.474086	0.0968711	0.324143
P49915	GMP synthase [glutamine-hydrolyzing] OS=Homo sapiens GN=GMPS PE=1 SV=1	14	378.068	292.67	386.744	301.544	341.315	320.008	0.409492	0.135224	0.387755
Q92896	Golgi apparatus protein 1 OS=Homo sapiens GN=GLG1 PE=1 SV=2	17	305.256	390.893	343.631	278.709	312.453	308.585	0.191308	0.208687	0.718267
O00461	Golgi integral membrane protein 4 OS=Homo sapiens GN=GOLIM4 PE=1 SV=1	1	359.197	324.593	312.53	323.815	303.524	318.151	0.354582	0.0755487	0.450283
Q8NBJ4	Golgi membrane protein 1 OS=Homo sapiens GN=GOLM1 PE=1 SV=1	1	266.603	347.958	211.875	357.024	262.985	322.801	0.470679	-0.190064	0.327275
P0CG08	Golgi pH regulator B OS=Homo sapiens GN=GPR89B PE=1 SV=1	1	764.409	311.355	433.988	288.114	257.777	354.795	0.270008	0.745214	0.568623
Q9H4A6	Golgi phosphoprotein 3 OS=Homo sapiens GN=GOLPH3 PE=1 SV=1	1	838.238	382.028	473.285	237.868	388.451	241.789	0.17802	0.964103	0.749532
Q9H4A5	Golgi phosphoprotein 3-like OS=Homo sapiens GN=GOLPH3L PE=1 SV=1	1	266.537	290.172	296.167	270.317	364.09	370.987	0.254212	-0.237353	0.594804
Q9BQQ3	Golgi reassembly-stacking protein 1 OS=Homo sapiens GN=GORASP1 PE=1 SV=3	2	395.962	433.378	386.007	184.292	343.121	349.246	0.164709	0.47128	0.783284
Q9H8Y8	Golgi reassembly-stacking protein 2 OS=Homo sapiens GN=GORASP2 PE=1 SV=3	11	470.699	318.051	329.897	359.386	355.499	228.162	0.421394	0.246353	0.375312
Q9H3P7	Golgi resident protein GCP60 OS=Homo sapiens GN=ACBD3 PE=1 SV=4	12	242.163	350.566	351.965	323.859	239.686	344.952	0.816127	0.0563657	0.088242
A0A087WYX5	Golgi SNAP receptor complex member 1 OS=Homo sapiens GN=GOSR1 PE=1 SV=1	1	774.165	260.661	350.065	296.5	536.224	183.385	0.55708	0.446717	0.254082
Q7L5D6	Golgi to ER traffic protein 4 homolog OS=Homo sapiens GN=GET4 PE=1 SV=1	4	201.206	374.193	350.65	313.287	267.507	319.606	0.891859	0.0405231	0.0497036
Q9HD26	Golgi-associated PDZ and coiled-coil motif-containing protein OS=Homo sapiens GN=GOPC PE=1 SV=1	4	456.361	304.298	359.235	292.718	405.644	272.995	0.460662	0.205289	0.336618
Q9H4G4	Golgi-associated plant pathogenesis-related protein 1 OS=Homo sapiens GN=GLIPR2 PE=1 SV=3	6	231.984	289.929	261.798	365.885	278.815	334.146	0.110283	-0.320761	0.95749
Q92805	Golgin subfamily A member 1 OS=Homo sapiens GN=GOLGA1 PE=1 SV=3	5	575.735	337.253	476.888	205.016	330.872	376.221	0.144019	0.607678	0.841579
[truncated: 3,566 more rows]

## Sheet: GO_Analysis
Annotation Cluster 1	Enrichment Score: 4.273652529752627
Category	Term	Count	%	PValue	Genes	List Total	Pop Hits	Pop Total	Fold Enrichment	Bonferroni	Benjamini	FDR
GOTERM_BP_FAT	GO:0030855~epithelial cell differentiation	5	26.3158	3.10813e-06	P35968, P15291, O15230, P42574, P78504	15	31	3896	41.8925	0.00154355	0.00154355	0.00447195
UP_SEQ_FEATURE	disulfide bond	9	47.3684	8.99892e-06	O75173, P15291, O15230, P05362, P21810, Q86T13, P40189, P78504, Q12891	19	329	4912	7.07215	0.00141184	0.000706169	0.0108304
GOTERM_BP_FAT	GO:0051270~regulation of cell motion	6	31.5789	9.46073e-06	P35968, P15291, O15230, P05362, P40189, P78504	15	89	3896	17.5101	0.00469097	0.00234824	0.0136115
SP_PIR_KEYWORDS	disulfide bond	9	47.3684	1.36618e-05	O75173, P15291, O15230, P05362, P21810, Q86T13, P40189, P78504, Q12891	19	348	4912	6.68603	0.00106506	0.000532673	0.0144503
GOTERM_CC_FAT	GO:0005576~extracellular region	8	42.1053	2.35219e-05	O43155, O75173, P15291, O15230, P05362, P21810, P40189, P78504	14	295	3651	7.07215	0.00178609	0.00178609	0.0247493
GOTERM_BP_FAT	GO:0060429~epithelium development	5	26.3158	3.20585e-05	P35968, P15291, O15230, P42574, P78504	15	55	3896	23.6121	0.0158071	0.00529703	0.0461166
GOTERM_BP_FAT	GO:0048514~blood vessel morphogenesis	5	26.3158	0.000103979	P35968, P15291, O15230, P21810, P78504	15	74	3896	17.5495	0.0503675	0.0128369	0.149503
GOTERM_BP_FAT	GO:0001568~blood vessel development	5	26.3158	0.000213872	P35968, P15291, O15230, P21810, P78504	15	89	3896	14.5918	0.100851	0.0150718	0.307284
GOTERM_BP_FAT	GO:0001944~vasculature development	5	26.3158	0.000213872	P35968, P15291, O15230, P21810, P78504	15	89	3896	14.5918	0.100851	0.0150718	0.307284
GOTERM_BP_FAT	GO:0001525~angiogenesis	4	21.0526	0.000868214	P35968, P15291, O15230, P78504	15	55	3896	18.8897	0.350589	0.0468334	1.24197
Annotation Cluster 2	Enrichment Score: 3.465767693514961
Category	Term	Count	%	PValue	Genes	List Total	Pop Hits	Pop Total	Fold Enrichment	Bonferroni	Benjamini	FDR
UP_SEQ_FEATURE	glycosylation site:N-linked (GlcNAc...)	12	63.1579	3.82666e-07	O43155, O75173, P35968, P15291, Q15758, O15230, P05362, P21810, Q86T13, P40189, P78504, Q12891	19	538	4912	5.76639	6.00768e-05	6.00768e-05	0.000460569
SP_PIR_KEYWORDS	glycoprotein	12	63.1579	9.70949e-07	O43155, O75173, P35968, P15291, Q15758, O15230, P05362, P21810, Q86T13, P40189, P78504, Q12891	19	589	4912	5.26709	7.57312e-05	7.57312e-05	0.00102705
UP_SEQ_FEATURE	disulfide bond	9	47.3684	8.99892e-06	O75173, P15291, O15230, P05362, P21810, Q86T13, P40189, P78504, Q12891	19	329	4912	7.07215	0.00141184	0.000706169	0.0108304
GOTERM_BP_FAT	GO:0051270~regulation of cell motion	6	31.5789	9.46073e-06	P35968, P15291, O15230, P05362, P40189, P78504	15	89	3896	17.5101	0.00469097	0.00234824	0.0136115
SP_PIR_KEYWORDS	disulfide bond	9	47.3684	1.36618e-05	O75173, P15291, O15230, P05362, P21810, Q86T13, P40189, P78504, Q12891	19	348	4912	6.68603	0.00106506	0.000532673	0.0144503
SP_PIR_KEYWORDS	signal	10	52.6316	1.78558e-05	O43155, O75173, P35968, O15230, P05362, P21810, Q86T13, P40189, P78504, Q12891	19	485	4912	5.33044	0.0013918	0.000464147	0.0188859
UP_SEQ_FEATURE	signal peptide	10	52.6316	1.78558e-05	O43155, O75173, P35968, O15230, P05362, P21810, Q86T13, P40189, P78504, Q12891	19	485	4912	5.33044	0.00279946	0.000934026	0.0214888
GOTERM_CC_FAT	GO:0005576~extracellular region	8	42.1053	2.35219e-05	O43155, O75173, P15291, O15230, P05362, P21810, P40189, P78504	14	295	3651	7.07215	0.00178609	0.00178609	0.0247493
GOTERM_BP_FAT	GO:0030334~regulation of cell migration	5	26.3158	0.000109609	P35968, O15230, P05362, P40189, P78504	15	75	3896	17.3156	0.0530213	0.0108366	0.157592
GOTERM_BP_FAT	GO:0040012~regulation of locomotion	5	26.3158	0.000121532	P35968, O15230, P05362, P40189, P78504	15	77	3896	16.8658	0.058617	0.010017	0.174721
UP_SEQ_FEATURE	topological domain:Extracellular	7	36.8421	0.000122558	O43155, P35968, Q15758, P05362, Q86T13, P40189, P78504	19	233	4912	7.76689	0.0190588	0.00479914	0.147409
GOTERM_CC_FAT	GO:0005887~integral to plasma membrane	6	31.5789	0.000155827	O43155, P35968, Q15758, P05362, P40189, P78504	14	162	3651	9.65873	0.0117739	0.00590438	0.163855
GOTERM_CC_FAT	GO:0031226~intrinsic to plasma membrane	6	31.5789	0.000185216	O43155, P35968, Q15758, P05362, P40189, P78504	14	168	3651	9.31378	0.0139791	0.00468159	0.194731
GOTERM_CC_FAT	GO:0044421~extracellular region part	6	31.5789	0.000207067	O43155, O75173, O15230, P05362, P21810, P40189	14	172	3651	9.09718	0.0156155	0.00392695	0.217682
GOTERM_CC_FAT	GO:0005886~plasma membrane	10	52.6316	0.000237659	O43155, P35968, P15291, Q15758, P05362, P21810, P40189, P42574, P78504, Q12891	14	766	3651	3.40451	0.0179021	0.00360633	0.249806
UP_SEQ_FEATURE	topological domain:Cytoplasmic	8	42.1053	0.0005855	O43155, P35968, P15291, Q15758, P05362, Q86T13, P40189, P78504	19	440	4912	4.70048	0.0878496	0.018222	0.702425
GOTERM_BP_FAT	GO:0042127~regulation of cell proliferation	6	31.5789	0.000867767	P35968, P15291, O15230, P40189, P42574, P78504	15	229	3896	6.80524	0.350445	0.0525048	1.24134
INTERPRO	IPR013032:EGF-like region, conserved site	4	21.0526	0.00184941	O15230, Q86T13, P78504, Q12891	19	65	4634	15.0089	0.150323	0.150323	1.98509
GOTERM_CC_FAT	GO:0005578~proteinaceous extracellular matrix	4	21.0526	0.00229962	O43155, O75173, O15230, P21810	14	78	3651	13.3736	0.16052	0.0287409	2.39356
GOTERM_CC_FAT	GO:0031012~extracellular matrix	4	21.0526	0.0030427	O43155, O75173, O15230, P21810	14	86	3651	12.1296	0.206735	0.0325441	3.15585
GOTERM_CC_FAT	GO:0044459~plasma membrane part	7	36.8421	0.00422007	O43155, P35968, P15291, Q15758, P05362, P40189, P78504	14	490	3651	3.72551	0.27487	0.0350814	4.35261
Annotation Cluster 3	Enrichment Score: 2.8422413613916278
Category	Term	Count	%	PValue	Genes	List Total	Pop Hits	Pop Total	Fold Enrichment	Bonferroni	Benjamini	FDR
GOTERM_BP_FAT	GO:0051270~regulation of cell motion	6	31.5789	9.46073e-06	P35968, P15291, O15230, P05362, P40189, P78504	15	89	3896	17.5101	0.00469097	0.00234824	0.0136115
